# Supplementary material for: Bis[3,3′-(piperazine-1,4-di­yl)­dipropan­aminium] di-μ2-sulfido-bis­[disulfido­german­ate(IV)]
Source: Acta Crystallogr Sect E Struct Rep Online. 2012 Jul 10;68(Pt 8):m1046. doi: 10.1107/S1600536812030334 (PMC3414115; doi:10.1107/S1600536812030334)
Supplement: Supplementary file 1 [file e-68-m1046-sup1.cif]

##############################################################################
#                                                                            #
# This CIF contains the data in a paper accepted for publication in          #
# Acta Crystallographica Section E. It conforms to the requirements of       #
# Notes for Authors for Acta Crystallographica Section E, and has been       #
# peer reviewed under the auspices of the IUCr Commission on Journals.       #
#                                                                            #
# Full details of the Crystallographic Information File format               #
# are given in the paper "The Crystallographic Information File (CIF):       #
# a New Standard Archive File for Crystallography" by S. R. Hall, F. H.      #
# Allen and I. D. Brown [Acta Cryst. (1991), A47, 655-685].                  #
#                                                                            #
# The current version of the core CIF dictionary is obtainable from          #
# ftp://ftp.iucr.org/pub/cif_core.dic.                                       #
#                                                                            #
# Software is freely available for graphical display of the structure(s)     #
# in this CIF. For information consult the CIF software page                 #
# http://www.iucr.org/resources/cif/software.                                #
#                                                                            #
# This file may be used for bona fide research purposes within the           #
# scientific community so long as proper attribution is given to the journal # 
# article from which it was obtained.                                        #
#                                                                            #
##############################################################################
data_I
_audit_creation_method     SHELXL-97
_chemical_name_systematic
;
Bis[3,3'-(piperazine-1,4-diyl)dipropanaminium]
di-\m~2~-sulfido-bis[disulfidogermanate(IV)]
;
_chemical_name_common     ?
_chemical_formula_moiety     '2(C10 H26 N4 2+), Ge2 S6 4-'
_chemical_formula_sum     'C20 H52 Ge2 N8 S6'
_chemical_formula_iupac     '(C10 H26 N4)2 [Ge2 S6]'
_chemical_formula_weight     742.24
_chemical_melting_point     ?
_symmetry_cell_setting     monoclinic
_symmetry_space_group_name_H-M     'P 21/c'
_symmetry_space_group_name_Hall     '-P 2ybc'
loop_
    _symmetry_equiv_pos_as_xyz
    'x, y, z'
    '-x, y+1/2, -z+1/2'
    '-x, -y, -z'
    'x, -y-1/2, z-1/2'
_cell_length_a     12.0111(4)
_cell_length_b     7.7759(3)
_cell_length_c     18.9777(7)
_cell_angle_alpha     90.00
_cell_angle_beta     103.5690(10)
_cell_angle_gamma     90.00
_cell_volume     1722.99(11)
_cell_formula_units_Z     2
_cell_measurement_reflns_used     6783
_cell_measurement_theta_min     2.47
_cell_measurement_theta_max     26.97
_cell_measurement_temperature     296(2)
_exptl_crystal_description     block
_exptl_crystal_colour     colourless
_exptl_crystal_size_max     0.38
_exptl_crystal_size_mid     0.29
_exptl_crystal_size_min     0.16
_exptl_crystal_density_diffrn     1.431
_exptl_crystal_density_meas     ?
_exptl_crystal_density_method     'not measured'
_exptl_crystal_F_000     776
_exptl_absorpt_coefficient_mu     2.132
_exptl_absorpt_correction_type     multi-scan
_exptl_absorpt_process_details     '(SADABS; Sheldrick, 1997)'
_exptl_absorpt_correction_T_min     0.498
_exptl_absorpt_correction_T_max     0.727
_exptl_special_details     ?
_diffrn_ambient_temperature     296(2)
_diffrn_radiation_type     MoK\a
_diffrn_radiation_wavelength     0.71073
_diffrn_radiation_source     'fine-focus sealed tube'
_diffrn_radiation_monochromator     graphite
_diffrn_measurement_device_type     'Bruker APEXII CCD area-detector'
_diffrn_measurement_method     'phi and omega scans'
_diffrn_detector_area_resol_mean     ?
_diffrn_reflns_number     16480
_diffrn_reflns_av_R_equivalents     0.0213
_diffrn_reflns_av_sigmaI/netI     0.0198
_diffrn_reflns_theta_min     1.74
_diffrn_reflns_theta_max     27.51
_diffrn_reflns_theta_full     27.51
_diffrn_measured_fraction_theta_max     0.996
_diffrn_measured_fraction_theta_full     0.996
_diffrn_reflns_limit_h_min     -15
_diffrn_reflns_limit_h_max     15
_diffrn_reflns_limit_k_min     -10
_diffrn_reflns_limit_k_max     6
_diffrn_reflns_limit_l_min     -22
_diffrn_reflns_limit_l_max     24
_diffrn_standards_number     0
_diffrn_standards_interval_count     0
_diffrn_standards_interval_time     0
_diffrn_standards_decay_%     .
_refine_special_details
;
 Refinement of F^2^ against ALL reflections.  The weighted R-factor wR and
 goodness of fit S are based on F^2^, conventional R-factors R are based
 on F, with F set to zero for negative F^2^. The threshold expression of
 F^2^ > 2sigma(F^2^) is used only for calculating R-factors(gt) etc. and is
 not relevant to the choice of reflections for refinement.  R-factors based
 on F^2^ are statistically about twice as large as those based on F, and R-
 factors based on ALL data will be even larger.
;
_reflns_number_total     3950
_reflns_number_gt     3194
_reflns_threshold_expression     I>2sigma(I)
_refine_ls_structure_factor_coef     Fsqd
_refine_ls_matrix_type     full
_refine_ls_R_factor_all     0.0506
_refine_ls_R_factor_gt     0.0393
_refine_ls_wR_factor_gt     0.1064
_refine_ls_wR_factor_ref     0.1130
_refine_ls_goodness_of_fit_ref     1.071
_refine_ls_restrained_S_all     1.071
_refine_ls_number_reflns     3950
_refine_ls_number_parameters     165
_refine_ls_number_restraints     0
_refine_ls_hydrogen_treatment     constr
_refine_ls_weighting_scheme     calc
_refine_ls_weighting_details
         'calc w=1/[\s^2^(Fo^2^)+(0.0586P)^2^+1.3201P] where P=(Fo^2^+2Fc^2^)/3'
_atom_sites_solution_hydrogens     geom
_atom_sites_solution_primary     direct
_atom_sites_solution_secondary     difmap
_refine_ls_shift/su_max     0.001
_refine_ls_shift/su_mean     0.000
_refine_diff_density_max     1.147
_refine_diff_density_min     -0.365
_refine_ls_extinction_method     none
_refine_ls_extinction_coef     ?
loop_
    _atom_type_symbol
    _atom_type_description
    _atom_type_scat_dispersion_real
    _atom_type_scat_dispersion_imag
    _atom_type_scat_source
    'C' 'C' 0.0033 0.0016
                         'International Tables Vol C Tables 4.2.6.8 and 6.1.1.4'
    'H' 'H' 0.0000 0.0000
                         'International Tables Vol C Tables 4.2.6.8 and 6.1.1.4'
    'N' 'N' 0.0061 0.0033
                         'International Tables Vol C Tables 4.2.6.8 and 6.1.1.4'
    'S' 'S' 0.1246 0.1234
                         'International Tables Vol C Tables 4.2.6.8 and 6.1.1.4'
    'Ge' 'Ge' 0.1547 1.8001
                         'International Tables Vol C Tables 4.2.6.8 and 6.1.1.4'
_computing_data_collection     'APEX2 (Bruker, 2005)'
_computing_cell_refinement     'SAINT (Bruker, 2005)'
_computing_data_reduction     'SAINT (Bruker, 2005)'
_computing_structure_solution     'SHELXS97 (Sheldrick, 2008)'
_computing_structure_refinement     'SHELXL97 (Sheldrick, 2008)'
_computing_molecular_graphics     'SHELXTL (Sheldrick, 2008)'
_computing_publication_material     'SHELXTL (Sheldrick, 2008)'
loop_
    _atom_site_type_symbol
    _atom_site_label
    _atom_site_fract_x
    _atom_site_fract_y
    _atom_site_fract_z
    _atom_site_U_iso_or_equiv
    _atom_site_adp_type
    _atom_site_calc_flag
    _atom_site_refinement_flags
    _atom_site_occupancy
    _atom_site_symmetry_multiplicity
    _atom_site_disorder_assembly
    _atom_site_disorder_group
    Ge Ge1 0.53261(3) 0.44178(4) 0.080248(14) 0.04128(12) Uani d . 1 1 . .
    S S1 0.38171(8) 0.59109(12) 0.01275(4) 0.0541(2) Uani d . 1 1 . .
    S S2 0.47606(9) 0.19876(11) 0.11556(4) 0.0606(3) Uani d . 1 1 . .
    S S3 0.63552(8) 0.59389(11) 0.16645(4) 0.0565(2) Uani d . 1 1 . .
    N N1 0.1088(3) 0.4905(5) 0.1532(2) 0.0769(10) Uani d . 1 1 . .
    N N2 -0.0300(3) 0.1852(5) 0.1210(3) 0.1023(15) Uani d . 1 1 . .
    N N3 0.4526(3) 0.8528(4) 0.20970(15) 0.0630(8) Uani d . 1 1 . .
    H H3A 0.4580 0.8401 0.2570 0.094 Uiso calc R 1 1 . .
    H H3B 0.4769 0.9572 0.2013 0.094 Uiso calc R 1 1 . .
    H H3C 0.4956 0.7738 0.1948 0.094 Uiso calc R 1 1 . .
    N N4 -0.3627(4) -0.0949(5) 0.0505(2) 0.0782(10) Uani d . 1 1 . .
    H H4A -0.3673 -0.1851 0.0785 0.117 Uiso calc R 1 1 . .
    H H4B -0.3923 -0.1222 0.0043 0.117 Uiso calc R 1 1 . .
    H H4C -0.4016 -0.0072 0.0630 0.117 Uiso calc R 1 1 . .
    C C6 0.1475(5) 0.3408(7) 0.1201(5) 0.121(2) Uani d . 1 1 . .
    H H6A 0.2301 0.3319 0.1362 0.145 Uiso calc R 1 1 . .
    H H6B 0.1284 0.3547 0.0679 0.145 Uiso calc R 1 1 . .
    C C7 0.0954(5) 0.1827(7) 0.1388(5) 0.146(3) Uani d . 1 1 . .
    H H7A 0.1227 0.1621 0.1903 0.175 Uiso calc R 1 1 . .
    H H7B 0.1207 0.0875 0.1134 0.175 Uiso calc R 1 1 . .
    C C8 -0.0710(4) 0.3401(7) 0.1474(4) 0.0981(16) Uani d . 1 1 . .
    H H8A -0.0559 0.3348 0.1999 0.118 Uiso calc R 1 1 . .
    H H8B -0.1532 0.3475 0.1288 0.118 Uiso calc R 1 1 . .
    C C9 -0.0168(4) 0.4974(6) 0.1262(4) 0.0932(15) Uani d . 1 1 . .
    H H9A -0.0357 0.5077 0.0738 0.112 Uiso calc R 1 1 . .
    H H9B -0.0466 0.5979 0.1459 0.112 Uiso calc R 1 1 . .
    C C10 0.1646(4) 0.6473(6) 0.1389(3) 0.0880(13) Uani d . 1 1 . .
    H H10A 0.1219 0.7451 0.1504 0.106 Uiso calc R 1 1 . .
    H H10B 0.1631 0.6528 0.0876 0.106 Uiso calc R 1 1 . .
    C C11 0.2881(4) 0.6607(6) 0.1822(2) 0.0713(10) Uani d . 1 1 . .
    H H11A 0.2915 0.6441 0.2334 0.086 Uiso calc R 1 1 . .
    H H4N 0.3338 0.5716 0.1669 0.086 Uiso calc R 1 1 . .
    C C12 0.3349(4) 0.8321(5) 0.1708(2) 0.0725(11) Uani d . 1 1 . .
    H H12A 0.3294 0.8485 0.1195 0.087 Uiso calc R 1 1 . .
    H H12B 0.2888 0.9201 0.1865 0.087 Uiso calc R 1 1 . .
    C C13 -0.0732(7) 0.0324(9) 0.1558(5) 0.151(3) Uani d . 1 1 . .
    H H13A -0.0359 -0.0697 0.1430 0.182 Uiso calc R 1 1 . .
    H H13B -0.0489 0.0458 0.2079 0.182 Uiso calc R 1 1 . .
    C C14 -0.1959(7) 0.0022(10) 0.1373(3) 0.129(3) Uani d . 1 1 . .
    H H14A -0.2341 0.1056 0.1479 0.155 Uiso calc R 1 1 . .
    H H14B -0.2130 -0.0889 0.1680 0.155 Uiso calc R 1 1 . .
    C C15 -0.2442(5) -0.0463(8) 0.0594(3) 0.1042(18) Uani d . 1 1 . .
    H H15A -0.2385 0.0503 0.0281 0.125 Uiso calc R 1 1 . .
    H H15B -0.2012 -0.1416 0.0461 0.125 Uiso calc R 1 1 . .
loop_
    _atom_site_aniso_label
    _atom_site_aniso_U_11
    _atom_site_aniso_U_22
    _atom_site_aniso_U_33
    _atom_site_aniso_U_12
    _atom_site_aniso_U_13
    _atom_site_aniso_U_23
    Ge1 0.0602(2) 0.03395(18) 0.02960(17) 0.00094(13) 0.01036(13) 0.00344(11)
    S1 0.0626(5) 0.0634(5) 0.0388(4) 0.0157(4) 0.0166(3) 0.0086(3)
    S2 0.0973(7) 0.0428(4) 0.0406(4) -0.0147(4) 0.0140(4) 0.0072(3)
    S3 0.0768(6) 0.0487(5) 0.0396(4) -0.0091(4) 0.0046(4) -0.0021(3)
    N1 0.066(2) 0.0546(18) 0.111(3) 0.0014(16) 0.0225(19) -0.0006(19)
    N2 0.076(2) 0.062(2) 0.152(4) -0.0009(19) -0.008(3) -0.010(3)
    N3 0.099(2) 0.0472(16) 0.0448(15) -0.0004(16) 0.0211(15) -0.0012(12)
    N4 0.102(3) 0.068(2) 0.066(2) -0.0073(19) 0.0226(19) -0.0058(17)
    C6 0.077(3) 0.074(3) 0.216(7) 0.006(3) 0.040(4) -0.035(4)
    C7 0.078(3) 0.062(3) 0.271(10) 0.010(3) -0.014(5) -0.027(4)
    C8 0.068(3) 0.083(3) 0.138(5) -0.008(2) 0.012(3) -0.011(3)
    C9 0.073(3) 0.066(3) 0.136(5) 0.013(2) 0.014(3) 0.002(3)
    C10 0.088(3) 0.068(3) 0.109(4) 0.005(2) 0.026(3) 0.013(3)
    C11 0.074(2) 0.075(3) 0.066(2) 0.000(2) 0.0193(19) -0.001(2)
    C12 0.101(3) 0.058(2) 0.056(2) 0.014(2) 0.014(2) -0.0031(18)
    C13 0.147(6) 0.091(4) 0.185(8) -0.047(4) -0.022(6) 0.026(5)
    C14 0.157(6) 0.136(5) 0.086(4) -0.068(5) 0.012(4) 0.015(4)
    C15 0.107(4) 0.128(5) 0.079(3) -0.018(3) 0.025(3) 0.004(3)
_geom_special_details
;
 All esds (except the esd in the dihedral angle between two l.s. planes)
 are estimated using the full covariance matrix.  The cell esds are taken
 into account individually in the estimation of esds in distances, angles
 and torsion angles; correlations between esds in cell parameters are only
 used when they are defined by crystal symmetry.  An approximate (isotropic)
 treatment of cell esds is used for estimating esds involving l.s. planes.
;
loop_
    _geom_bond_atom_site_label_1
    _geom_bond_atom_site_label_2
    _geom_bond_site_symmetry_2
    _geom_bond_distance
    _geom_bond_publ_flag
    Ge1 S3 . 2.1573(9) ?
    Ge1 S2 . 2.1669(9) ?
    Ge1 S1 . 2.2770(9) ?
    S1 Ge1 3_665 2.2564(8) ?
    N1 C10 . 1.448(6) ?
    N1 C6 . 1.450(6) ?
    N1 C9 . 1.476(6) ?
    N2 C8 . 1.435(7) ?
    N2 C7 . 1.465(7) ?
    N2 C13 . 1.509(8) ?
    N3 C12 . 1.442(5) ?
    N3 H3A . 0.8900 ?
    N3 H3B . 0.8900 ?
    N3 H3C . 0.8900 ?
    N4 C15 . 1.443(7) ?
    N4 H4A . 0.8900 ?
    N4 H4B . 0.8900 ?
    N4 H4C . 0.8900 ?
    C6 C7 . 1.460(8) ?
    C6 H6A . 0.9700 ?
    C6 H6B . 0.9700 ?
    C7 H7A . 0.9700 ?
    C7 H7B . 0.9700 ?
    C8 C9 . 1.485(7) ?
    C8 H8A . 0.9700 ?
    C8 H8B . 0.9700 ?
    C9 H9A . 0.9700 ?
    C9 H9B . 0.9700 ?
    C10 C11 . 1.522(6) ?
    C10 H10A . 0.9700 ?
    C10 H10B . 0.9700 ?
    C11 C12 . 1.482(6) ?
    C11 H11A . 0.9700 ?
    C11 H4N . 0.9700 ?
    C12 H12A . 0.9700 ?
    C12 H12B . 0.9700 ?
    C13 C14 . 1.451(10) ?
    C13 H13A . 0.9700 ?
    C13 H13B . 0.9700 ?
    C14 C15 . 1.504(8) ?
    C14 H14A . 0.9700 ?
    C14 H14B . 0.9700 ?
    C15 H15A . 0.9700 ?
    C15 H15B . 0.9700 ?
loop_
    _geom_angle_atom_site_label_1
    _geom_angle_atom_site_label_2
    _geom_angle_atom_site_label_3
    _geom_angle_site_symmetry_1
    _geom_angle_site_symmetry_3
    _geom_angle
    _geom_angle_publ_flag
    S3 Ge1 S2 . . 114.15(3) ?
    S3 Ge1 S1 . 3_665 111.71(4) ?
    S2 Ge1 S1 . 3_665 112.13(4) ?
    S3 Ge1 S1 . . 112.70(4) ?
    S2 Ge1 S1 . . 110.66(4) ?
    S1 Ge1 S1 3_665 . 93.82(3) ?
    Ge1 S1 Ge1 3_665 . 86.18(3) ?
    C10 N1 C6 . . 112.7(4) ?
    C10 N1 C9 . . 112.6(4) ?
    C6 N1 C9 . . 106.5(4) ?
    C8 N2 C7 . . 110.4(4) ?
    C8 N2 C13 . . 109.1(6) ?
    C7 N2 C13 . . 109.2(5) ?
    C12 N3 H3A . . 109.5 ?
    C12 N3 H3B . . 109.5 ?
    H3A N3 H3B . . 109.5 ?
    C12 N3 H3C . . 109.5 ?
    H3A N3 H3C . . 109.5 ?
    H3B N3 H3C . . 109.5 ?
    C15 N4 H4A . . 109.5 ?
    C15 N4 H4B . . 109.5 ?
    H4A N4 H4B . . 109.5 ?
    C15 N4 H4C . . 109.5 ?
    H4A N4 H4C . . 109.5 ?
    H4B N4 H4C . . 109.5 ?
    N1 C6 C7 . . 111.8(5) ?
    N1 C6 H6A . . 109.3 ?
    C7 C6 H6A . . 109.3 ?
    N1 C6 H6B . . 109.3 ?
    C7 C6 H6B . . 109.3 ?
    H6A C6 H6B . . 107.9 ?
    C6 C7 N2 . . 114.2(5) ?
    C6 C7 H7A . . 108.7 ?
    N2 C7 H7A . . 108.7 ?
    C6 C7 H7B . . 108.7 ?
    N2 C7 H7B . . 108.7 ?
    H7A C7 H7B . . 107.6 ?
    N2 C8 C9 . . 112.9(5) ?
    N2 C8 H8A . . 109.0 ?
    C9 C8 H8A . . 109.0 ?
    N2 C8 H8B . . 109.0 ?
    C9 C8 H8B . . 109.0 ?
    H8A C8 H8B . . 107.8 ?
    N1 C9 C8 . . 110.6(4) ?
    N1 C9 H9A . . 109.5 ?
    C8 C9 H9A . . 109.5 ?
    N1 C9 H9B . . 109.5 ?
    C8 C9 H9B . . 109.5 ?
    H9A C9 H9B . . 108.1 ?
    N1 C10 C11 . . 113.1(4) ?
    N1 C10 H10A . . 109.0 ?
    C11 C10 H10A . . 109.0 ?
    N1 C10 H10B . . 109.0 ?
    C11 C10 H10B . . 109.0 ?
    H10A C10 H10B . . 107.8 ?
    C12 C11 C10 . . 109.7(4) ?
    C12 C11 H11A . . 109.7 ?
    C10 C11 H11A . . 109.7 ?
    C12 C11 H4N . . 109.7 ?
    C10 C11 H4N . . 109.7 ?
    H11A C11 H4N . . 108.2 ?
    N3 C12 C11 . . 112.7(3) ?
    N3 C12 H12A . . 109.1 ?
    C11 C12 H12A . . 109.1 ?
    N3 C12 H12B . . 109.1 ?
    C11 C12 H12B . . 109.1 ?
    H12A C12 H12B . . 107.8 ?
    C14 C13 N2 . . 117.1(6) ?
    C14 C13 H13A . . 108.0 ?
    N2 C13 H13A . . 108.0 ?
    C14 C13 H13B . . 108.0 ?
    N2 C13 H13B . . 108.0 ?
    H13A C13 H13B . . 107.3 ?
    C13 C14 C15 . . 114.5(7) ?
    C13 C14 H14A . . 108.6 ?
    C15 C14 H14A . . 108.6 ?
    C13 C14 H14B . . 108.6 ?
    C15 C14 H14B . . 108.6 ?
    H14A C14 H14B . . 107.6 ?
    N4 C15 C14 . . 108.9(5) ?
    N4 C15 H15A . . 109.9 ?
    C14 C15 H15A . . 109.9 ?
    N4 C15 H15B . . 109.9 ?
    C14 C15 H15B . . 109.9 ?
    H15A C15 H15B . . 108.3 ?
loop_
    _geom_hbond_atom_site_label_D
    _geom_hbond_atom_site_label_H
    _geom_hbond_atom_site_label_A
    _geom_hbond_site_symmetry_A
    _geom_hbond_distance_DH
    _geom_hbond_distance_HA
    _geom_hbond_distance_DA
    _geom_hbond_angle_DHA
    N3 H3B S2 1_565 0.89 2.48 3.278(3) 149
    N3 H3C S3 . 0.89 2.34 3.225(3) 170
    N3 H3A S2 2_655 0.89 2.61 3.440(3) 157
    N3 H3A S3 2_655 0.89 2.83 3.366(3) 120
    N4 H4C S2 1_455 0.89 2.53 3.408(4) 169
    N4 H4B S2 3 0.89 2.34 3.228(4) 178
    N4 H4A S3 1_445 0.89 2.39 3.275(4) 173
_iucr_refine_instructions_details
;
TITL Ge4S6 in P2(1)/c
CELL 0.71073  12.0111   7.7759  18.9777  90.000 103.569  90.000
ZERR   2.00   0.0004   0.0003   0.0007   0.000   0.001   0.000
LATT 1
SYMM -X, 0.5+Y, 0.5-Z
SFAC C  H  N  S  Ge
UNIT 40  104  16  12  4
L.S. 55
ACTA
BOND $H
FMAP 2
PLAN 10
EQIV $1 x, y+1, z
EQIV $2 -x+1, y+1/2, -z+1/2
EQIV $3 x-1, y, z
EQIV $4 -x, -y, -z
EQIV $5 x-1, y-1, z
HTAB N3 S2_$1
HTAB N3 S3
HTAB N3 S2_$2
HTAB N3 S3_$2
HTAB N4 S2_$3
HTAB N4 S2_$4
HTAB N4 S3_$5
SIZE 0.16 0.29 0.38
TEMP 23.000
WGHT    0.057000    1.344000
FVAR       0.46923
MOLE 1
GE1   5    0.532627    0.441796    0.080257    11.00000    0.06021    0.03400 =
         0.02960    0.00346    0.01035    0.00092
S1    4    0.381654    0.591072    0.012734    11.00000    0.06267    0.06337 =
         0.03892    0.00864    0.01668    0.01575
S2    4    0.476090    0.198795    0.115554    11.00000    0.09727    0.04288 =
         0.04060    0.00721    0.01405   -0.01480
S3    4    0.635491    0.593893    0.166440    11.00000    0.07689    0.04864 =
         0.03963   -0.00213    0.00462   -0.00908
N1    3    0.108719    0.490432    0.153328    11.00000    0.06606    0.05468 =
         0.10991   -0.00033    0.02191    0.00184
N2    3   -0.030032    0.185066    0.120865    11.00000    0.07669    0.06138 =
         0.15138   -0.01029   -0.00900   -0.00039
N3    3    0.452912    0.852920    0.209572    11.00000    0.09607    0.04761 =
         0.04529   -0.00239    0.02026   -0.00044
afix 3
H3A   2    0.504427    0.769479    0.194101    11.00000    -1.5
H3B   2    0.483264    0.973948    0.202862    11.00000    -1.5
H3C   2    0.454430    0.856250    0.248463    11.00000    -1.5
afix 0
N4    3   -0.362950   -0.095314    0.050331    11.00000    0.09585    0.06640 =
         0.06717   -0.00463    0.02144   -0.00758
afix 3
H4A   2   -0.420315   -0.113681   -0.006897    11.00000    -1.5
H4B   2   -0.415627    0.015807    0.059575    11.00000   -1.5
H4C   2   -0.376454   -0.205734    0.082535    11.00000    -1.5
afix 0
C6    1    0.147382    0.340764    0.120341    11.00000    0.07753    0.07278 =
         0.21541   -0.03460    0.04031    0.00580
AFIX  23
H6A   2    0.229979    0.331619    0.136616    11.00000   -1.20000
H6B   2    0.128745    0.355075    0.068110    11.00000   -1.20000
AFIX   0
C7    1    0.095140    0.183212    0.138418    11.00000    0.07749    0.06181 =
         0.27097   -0.02494   -0.01282    0.01082
AFIX  23
H7A   2    0.122565    0.161780    0.189931    11.00000   -1.20000
H7B   2    0.120407    0.088392    0.112820    11.00000   -1.20000
AFIX   0
C8    1   -0.070864    0.339577    0.147747    11.00000    0.06889    0.08207 =
         0.13913   -0.00943    0.01307   -0.00754
AFIX  23
H8A   2   -0.055542    0.333676    0.200200    11.00000   -1.20000
H8B   2   -0.153156    0.347212    0.129254    11.00000   -1.20000
AFIX   0
C9    1   -0.016295    0.497663    0.126498    11.00000    0.07250    0.06556 =
         0.13850    0.00243    0.01459    0.01191
AFIX  23
H9A   2   -0.035296    0.508222    0.074107    11.00000   -1.20000
H9B   2   -0.045886    0.598095    0.146345    11.00000   -1.20000
AFIX   0
C10   1    0.164672    0.647342    0.139051    11.00000    0.08778    0.06808 =
         0.10819    0.01234    0.02509    0.00509
AFIX  23
H10A  2    0.122031    0.745083    0.150619    11.00000   -1.20000
H10B  2    0.163114    0.652935    0.087768    11.00000   -1.20000
AFIX   0
C11   1    0.287973    0.660590    0.182196    11.00000    0.07405    0.07555 =
         0.06649   -0.00094    0.01985   -0.00025
AFIX  23
H11A  2    0.291405    0.643793    0.233309    11.00000   -1.20000
H4N   2    0.333614    0.571625    0.166720    11.00000   -1.20000
AFIX   0
C12   1    0.334820    0.832296    0.170871    11.00000    0.10168    0.05760 =
         0.05665   -0.00234    0.01450    0.01486
AFIX  23
H12A  2    0.329037    0.849049    0.119488    11.00000   -1.20000
H12B  2    0.288854    0.920205    0.186746    11.00000   -1.20000
AFIX   0
C13   1   -0.073192    0.031789    0.155063    11.00000    0.14409    0.09240 =
         0.18549    0.02625   -0.02335   -0.04694
AFIX  23
H13A  2   -0.036370   -0.070029    0.141588    11.00000   -1.20000
H13B  2   -0.048074    0.043783    0.207265    11.00000   -1.20000
AFIX   0
C14   1   -0.195435    0.001773    0.137384    11.00000    0.15657    0.13739 =
         0.08421    0.01496    0.01009   -0.06739
AFIX  23
H14A  2   -0.233520    0.105074    0.148221    11.00000   -1.20000
H14B  2   -0.212166   -0.089428    0.168219    11.00000   -1.20000
AFIX   0
C15   1   -0.244408   -0.046756    0.059463    11.00000    0.11057    0.12641 =
         0.07990    0.00334    0.02571   -0.01692
AFIX  23
H15A  2   -0.238654    0.049902    0.028202    11.00000   -1.20000
H15B  2   -0.201448   -0.142035    0.046099    11.00000   -1.20000
AFIX   0
H3A   2    0.504427    0.769479    0.194101    11.00000    0.06925
H3B   2    0.483264    0.973948    0.202862    11.00000    0.07695
H3C   2    0.454430    0.856250    0.248463    11.00000    0.12971
H4A   2   -0.420315   -0.113681   -0.006897    11.00000    0.11610
H4B   2   -0.415627    0.015807    0.059575    11.00000    0.11189
H4C   2   -0.376454   -0.205734    0.082535    11.00000    0.08862
HKLF 4
REM  p21c in P2(1)/c
REM R1 =  0.0389 for   3193 Fo > 4sig(Fo)  and  0.0501 for all   3949 data
REM    187 parameters refined using      0 restraints
END
WGHT      0.0574      1.2831
REM Highest difference peak  1.143,  deepest hole -0.348,  1-sigma level  0.080
Q1    1  -0.2561 -0.1865  0.0369  11.00000  0.05    1.14
Q2    1   0.0316  0.0987 -0.0061  11.00000  0.05    0.67
Q3    1  -0.0658  0.0574  0.0920  11.00000  0.05    0.65
Q4    1  -0.1923  0.0665  0.0695  11.00000  0.05    0.64
Q5    1  -0.0212  0.2205  0.0736  11.00000  0.05    0.50
Q6    1   0.5461  0.1821  0.1205  11.00000  0.05    0.48
Q7    1   0.0807  0.7982  0.0259  11.00000  0.05    0.44
Q8    1   0.4768  0.3808  0.0768  11.00000  0.05    0.42
Q9    1   0.2948  0.5755  0.2189  11.00000  0.05    0.39
Q10   1   0.5685  0.4423  0.0381  11.00000  0.05    0.39
;
data_global
_journal_date_recd_electronic     2012-05-05
_journal_date_accepted     2012-07-03
_journal_name_full     'Acta Crystallographica, Section E'
_journal_year     2012
_journal_volume     68
_journal_issue      8
_journal_page_first     m1046
_journal_page_last     m1046
_journal_paper_category     QM
_journal_paper_doi     10.1107/S1600536812030334
_journal_coeditor_code     GK2485
_publ_contact_author_name     'Prof. Qian-Feng Zhang'
_publ_contact_author_address
;
Institute of Molecular Engineering and Applied Chemistry
Anhui University of Technology
Ma'anshan, Anhui 243002,
People's Republic of China
;
_publ_contact_author_email     'zhangqf@ahut.edu.cn'
_publ_contact_author_fax     '86 555 2312041'
_publ_contact_author_phone     '86 555 2311059'
_publ_section_title
;
Bis[3,3'-(piperazine-1,4-diyl)dipropanaminium]
di-\m~2~-sulfido-bis[disulfidogermanate(IV)]
;
loop_
    _publ_author_name
    _publ_author_address
    'Nian-Nian Wang'
;
Institute of Molecular Engineering and Applied Chemistry
Anhui University of Technology
Ma'anshan, Anhui 243002,
People's Republic of China
;
    'Chao Xu'
;
Institute of Molecular Engineering and Applied Chemistry
Anhui University of Technology
Ma'anshan, Anhui 243002,
People's Republic of China
;
    'Taike Duan'
;
Institute of Molecular Engineering and Applied Chemistry
Anhui University of Technology
Ma'anshan, Anhui 243002,
People's Republic of China
;
    'Qun Chen'
;
Department of Applied Chemistry,
School of Petrochemical Engineering,
Changzhou University, Jiangsu 213164,
People's Republic of China
;
    'Qian-Feng Zhang'
;
Institute of Molecular Engineering and Applied Chemistry
Anhui University of Technology
Ma'anshan, Anhui 243002,
People's Republic of China
Department of Applied Chemistry,
School of Petrochemical Engineering,
Changzhou University, Jiangsu 213164,
People's Republic of China
;
