# Supplementary material for: Bis[3,3′-(piperazine-1,4-di­yl)­dipropan­aminium] di-μ2-sulfido-bis­[disulfido­german­ate(IV)]
Source: Acta Crystallogr Sect E Struct Rep Online. 2012 Jul 10;68(Pt 8):m1046. doi: 10.1107/S1600536812030334 (PMC3414115; doi:10.1107/S1600536812030334)
Supplement: Supplementary file 2 [file e-68-m1046-Isup2.hkl]

# 
# h,k,l, Fc-squared, Fo-squared, sigma(Fo-squared) and status flag 
# 
data_I
_shelx_title ' p21c in P2(1)/c' 
_shelx_refln_list_code          4 
_shelx_F_calc_maximum      226.92 
_exptl_crystal_F_000       776.00 
_reflns_d_resolution_high  0.7694 
 
loop_ 
 _symmetry_equiv_pos_as_xyz 
 'x, y, z' 
 '-x, y+1/2, -z+1/2' 
 '-x, -y, -z' 
 'x, -y-1/2, z-1/2' 
 
_cell_length_a    12.0111 
_cell_length_b     7.7759 
_cell_length_c    18.9777 
_cell_angle_alpha  90.000 
_cell_angle_beta  103.569 
_cell_angle_gamma  90.000 
 
_shelx_F_squared_multiplier     1.000 
 
loop_ 
 _refln_index_h 
 _refln_index_k 
 _refln_index_l 
 _refln_F_squared_calc 
 _refln_F_squared_meas 
 _refln_F_squared_sigma 
 _refln_observed_status 
   1   0   0    24434.79    20690.57    390.30 o 
   2   0   0    30096.96    31594.99    588.23 o 
   3   0   0     2497.42     2291.96     26.55 o 
   4   0   0       22.30       34.22      2.20 o 
   5   0   0     1484.26     1584.85     18.01 o 
   6   0   0     2036.17     1792.86     20.62 o 
   7   0   0     2438.67     2454.70     27.22 o 
   8   0   0     1248.44     1216.32     16.70 o 
   9   0   0       30.29       34.29      4.22 o 
  10   0   0      299.86      360.56      9.43 o 
  11   0   0      966.04     1022.02     19.48 o 
  12   0   0      644.62      722.11     21.31 o 
  13   0   0      373.54      457.15     27.57 o 
  14   0   0      116.96      142.92     13.06 o 
  15   0   0       19.12       32.52     14.46 o 
   1   1   0      686.03      551.85      6.00 o 
   2   1   0      353.11      372.79      4.36 o 
   4   1   0       41.72       74.41      2.03 o 
   5   1   0     1551.29     1373.59     11.70 o 
   6   1   0       65.74       59.21      3.20 o 
   7   1   0      578.18      645.87      7.59 o 
   8   1   0      111.12      115.64      3.71 o 
   9   1   0        4.81        5.91      2.59 o 
  10   1   0       21.47       22.38      3.21 o 
  11   1   0       37.47       35.98      4.90 o 
  12   1   0       24.91       36.52      5.45 o 
  13   1   0        2.71       -1.51      5.97 o 
  14   1   0        0.77       -6.50      6.54 o 
  15   1   0        4.96        2.26      7.91 o 
   0   2   0    11523.34    10956.21    142.91 o 
   1   2   0     1754.30     1870.29     19.04 o 
   2   2   0      829.36      902.88      8.50 o 
   3   2   0       21.16       29.54      1.48 o 
   4   2   0        8.31       21.87      1.82 o 
   5   2   0      135.79      158.34      4.87 o 
   6   2   0        3.11       15.47      2.09 o 
   7   2   0      295.80      319.20      6.77 o 
   8   2   0      230.52      165.62      4.42 o 
   9   2   0       81.60       63.28      3.82 o 
  10   2   0       68.98       51.03      4.61 o 
  11   2   0      271.49      245.15     10.03 o 
  12   2   0      168.76      176.77      7.52 o 
  13   2   0       66.70       66.15      7.27 o 
  14   2   0       40.00       38.77      8.43 o 
   1   3   0       99.22      164.52      3.60 o 
   2   3   0      830.93      998.25      9.77 o 
   3   3   0     3574.50     3389.28     27.73 o 
   4   3   0     5310.54     5807.02     50.05 o 
   5   3   0     5780.33     5574.38     47.04 o 
   6   3   0     4352.09     4255.26     30.63 o 
   7   3   0     1821.44     1927.09     16.27 o 
   8   3   0     1062.20     1064.01     19.20 o 
   9   3   0      535.41      496.95     14.96 o 
  10   3   0      808.02      844.94     13.81 o 
  11   3   0      565.56      591.27     23.17 o 
  12   3   0      290.45      341.12     13.67 o 
  13   3   0       65.26       74.03      8.70 o 
  14   3   0        0.89        5.85      9.74 o 
   0   4   0     1761.62     1636.67     20.80 o 
   1   4   0     1430.32     1519.98     13.94 o 
   2   4   0      618.01      589.02      7.35 o 
   3   4   0     1124.29     1115.75     13.65 o 
   4   4   0     2411.10     2307.71     20.92 o 
   5   4   0      489.06      529.97      8.00 o 
   6   4   0        5.63       10.25      3.16 o 
   7   4   0      127.77      114.51      7.85 o 
   8   4   0      111.52      122.29      6.02 o 
   9   4   0      277.54      267.55      8.40 o 
  10   4   0        4.21        5.43      5.30 o 
  11   4   0        4.75        2.54      5.76 o 
  12   4   0        5.02       -2.43      6.90 o 
  13   4   0       11.62        3.59     10.09 o 
   1   5   0        5.94        2.05      2.42 o 
   2   5   0      211.56      211.69      4.99 o 
   3   5   0     1009.40      986.94     16.70 o 
   4   5   0     1409.02     1447.51     15.22 o 
   5   5   0     1060.88     1092.33     15.86 o 
   6   5   0     1016.85      973.34     14.06 o 
   7   5   0      605.27      645.42     11.75 o 
   8   5   0      799.97      771.52     13.40 o 
   9   5   0      551.37      500.01     11.38 o 
  10   5   0      322.79      349.17     11.84 o 
  11   5   0      200.75      218.70     10.08 o 
  12   5   0       75.29       64.32     10.57 o 
  13   5   0       11.03        2.93     10.31 o 
   0   6   0      440.53      455.23     14.64 o 
   1   6   0     3735.68     3451.73     38.07 o 
   2   6   0      123.64      159.67      6.51 o 
   3   6   0       36.54       55.04      5.84 o 
   4   6   0      184.63      206.00      8.39 o 
   5   6   0      146.53      148.21      9.71 o 
   6   6   0       14.55       18.68      5.18 o 
   7   6   0      277.08      294.68      9.17 o 
   8   6   0      166.56      151.13      7.36 o 
   9   6   0        6.18        4.84      5.49 o 
  10   6   0       61.32       74.39     11.73 o 
  11   6   0       97.72       87.24      9.65 o 
  12   6   0      103.05      118.10     15.14 o 
   1   7   0      117.99      110.79      6.68 o 
   2   7   0      280.65      265.72     16.77 o 
   3   7   0      106.77      145.70      8.65 o 
   4   7   0        3.94        4.79      5.98 o 
   5   7   0       86.25       71.09      8.04 o 
   6   7   0       19.50       14.13      7.12 o 
   7   7   0      309.69      352.55     22.76 o 
   8   7   0      133.82      169.00     11.11 o 
   9   7   0      111.90      145.07     39.16 o 
  10   7   0       22.26       26.93     11.57 o 
   0   8   0     1706.43     1710.27     51.50 o 
   1   8   0     1522.31     1479.70     26.94 o 
   2   8   0     1129.67     1154.75     29.40 o 
   3   8   0      684.86      734.59     18.53 o 
   4   8   0      567.23      576.31     26.94 o 
   5   8   0      423.56      441.90     15.69 o 
   6   8   0      166.68      141.34     10.96 o 
   7   8   0       84.51       94.13     19.07 o 
   8   8   0        1.28       -4.36     10.34 o 
   9   8   0        6.09       -0.27     15.77 o 
   1   9   0       15.57       15.34     10.37 o 
   2   9   0       10.63        6.64     10.98 o 
   3   9   0        8.90       10.11      8.21 o 
   4   9   0        0.42       -9.33     10.21 o 
   5   9   0        0.13        3.36     11.16 o 
   6   9   0        3.41       -2.38     10.53 o 
   0  10   0        9.17       18.00     17.46 o 
   1  10   0       40.17       20.44     12.74 o 
   2  10   0       49.72       45.27     12.83 o 
 -15   1   1       11.15        6.52      8.37 o 
 -14   1   1       68.63       62.68      8.82 o 
 -13   1   1      197.23      193.07      8.26 o 
 -12   1   1      244.49      248.18      8.43 o 
 -11   1   1      125.90      122.86      5.20 o 
 -10   1   1      112.26       98.26      4.18 o 
  -9   1   1     1045.76     1018.87     12.67 o 
  -8   1   1     2579.85     2663.65     21.19 o 
  -7   1   1     1678.59     1514.50     13.36 o 
  -6   1   1     1731.82     1658.89     20.97 o 
  -5   1   1     1618.16     1676.41     12.62 o 
  -4   1   1      185.91      106.59      2.45 o 
  -3   1   1     8482.71     8671.12     53.06 o 
  -2   1   1    40998.16    41810.27    345.32 o 
   0   1   1    14521.97    14515.50    156.53 o 
   1   1   1    11319.28    14509.68    137.76 o 
   2   1   1       11.98       27.40      0.97 o 
   3   1   1      670.41      822.70      6.81 o 
   4   1   1     1227.43     1613.57     11.68 o 
   5   1   1      262.76      254.71      4.20 o 
   6   1   1       14.38       21.38      1.98 o 
   7   1   1      757.14      760.63      8.34 o 
   8   1   1      290.85      240.37      5.02 o 
   9   1   1      582.31      625.87      8.18 o 
  10   1   1      626.70      594.48     14.26 o 
  11   1   1      612.40      636.93     12.01 o 
  12   1   1      427.27      408.13     11.10 o 
  13   1   1      222.45      224.73      9.57 o 
  14   1   1       66.00       73.73      8.08 o 
 -14   2   1       11.94       12.04      6.52 o 
 -13   2   1       98.52      105.83      8.69 o 
 -12   2   1      178.88      169.26      8.00 o 
 -11   2   1      316.31      301.50      9.08 o 
 -10   2   1     1451.84     1355.64     16.20 o 
  -9   2   1     1124.79     1199.58     11.64 o 
  -8   2   1     1816.38     1586.08     13.56 o 
  -7   2   1      715.82      635.45      7.24 o 
  -6   2   1      770.83      819.36      8.41 o 
  -5   2   1      409.82      510.69      8.08 o 
  -4   2   1      542.94      424.24      5.25 o 
  -3   2   1      167.19      102.67      2.63 o 
  -2   2   1      399.70      484.74      9.17 o 
  -1   2   1      817.41     1096.84     12.17 o 
   0   2   1       81.86      124.16      4.34 o 
   1   2   1     6457.45     5878.18     49.04 o 
   2   2   1     6916.60     6622.35     50.13 o 
   3   2   1    10856.41    10756.45     69.55 o 
   4   2   1     6027.47     5953.10     51.94 o 
   5   2   1     2523.71     2768.93     19.06 o 
   6   2   1      442.33      483.15      5.62 o 
   7   2   1       38.34       38.71      2.26 o 
   8   2   1       57.81       59.88      2.88 o 
   9   2   1       59.69       86.14      4.10 o 
  10   2   1      479.92      492.41      9.89 o 
  11   2   1      402.63      419.77     10.13 o 
  12   2   1      153.80      151.91      7.27 o 
  13   2   1        1.08        3.59      5.29 o 
  14   2   1       14.79       22.43      8.21 o 
 -14   3   1       30.12       52.27     12.05 o 
 -13   3   1        1.03        6.83      7.15 o 
 -12   3   1       19.70       21.51      5.27 o 
 -11   3   1       21.79       33.95      5.12 o 
 -10   3   1       16.80       17.47      4.23 o 
  -9   3   1       57.38       61.40      4.17 o 
  -8   3   1      234.82      162.24      4.93 o 
  -7   3   1      502.93      429.14      6.37 o 
  -6   3   1      589.66      570.52      7.59 o 
  -5   3   1      921.76      919.20     10.42 o 
  -4   3   1     2830.75     3152.78     30.85 o 
  -3   3   1      204.04      306.36      7.22 o 
  -2   3   1     7634.70     7836.12     55.04 o 
  -1   3   1     1284.59     1332.09     15.23 o 
   0   3   1     3007.00     4014.47     34.84 o 
   1   3   1     4733.55     4928.35     38.15 o 
   2   3   1     6360.83     6253.59     48.05 o 
   3   3   1     2863.14     3037.23     25.03 o 
   4   3   1      936.65      975.87     10.36 o 
   5   3   1      981.81      954.65      8.90 o 
   6   3   1      353.44      293.84      5.48 o 
   7   3   1       27.08       21.16      3.00 o 
   8   3   1      511.23      571.26      7.89 o 
   9   3   1      489.06      535.18      9.56 o 
  10   3   1        3.00        5.98      4.42 o 
  11   3   1       92.14      107.93      7.37 o 
  12   3   1       36.89       23.07      6.93 o 
  13   3   1        2.55       11.10      7.63 o 
  14   3   1       13.23       13.27     16.00 o 
 -14   4   1       26.75       29.63     10.98 o 
 -13   4   1       40.45       55.11     11.82 o 
 -12   4   1      168.24      177.14     14.11 o 
 -11   4   1      312.00      360.93     11.92 o 
 -10   4   1      181.97      163.37      6.69 o 
  -9   4   1      842.57      894.67     14.98 o 
  -8   4   1      342.29      335.27     12.17 o 
  -7   4   1     1033.99     1057.37     16.09 o 
  -6   4   1       80.21       93.58      4.03 o 
  -5   4   1        4.44        6.98      2.52 o 
  -4   4   1      236.51      245.97      5.44 o 
  -3   4   1      396.76      290.60      4.79 o 
  -2   4   1       22.07       48.62      1.93 o 
  -1   4   1       83.91      108.40      2.84 o 
   0   4   1     1473.66     1427.72     15.00 o 
   1   4   1     2898.14     2776.49     23.20 o 
   2   4   1     8634.23     9443.47     72.04 o 
   3   4   1     7554.52     7921.97     61.29 o 
   4   4   1     8001.77     8162.96     63.54 o 
   5   4   1     2906.95     2872.10     28.23 o 
   6   4   1      717.93      756.61     11.53 o 
   7   4   1      362.38      324.12      7.99 o 
   8   4   1      218.99      225.65      7.32 o 
   9   4   1      669.82      639.05     13.82 o 
  10   4   1      270.55      261.11      9.87 o 
  11   4   1      111.59      110.67      9.21 o 
  12   4   1        7.91        2.40      7.26 o 
  13   4   1        1.74        4.69     10.00 o 
 -13   5   1       76.64       72.85     13.64 o 
 -12   5   1      105.86      108.67     10.41 o 
 -11   5   1       19.70       28.64      8.17 o 
 -10   5   1        4.82       -1.57      5.13 o 
  -9   5   1      223.71      225.38     11.78 o 
  -8   5   1      147.74      162.24      6.93 o 
  -7   5   1      124.00      121.65      5.83 o 
  -6   5   1       15.26       31.26      3.87 o 
  -5   5   1      185.18      175.08      5.81 o 
  -4   5   1       24.25       10.87      2.69 o 
  -3   5   1      268.85      269.07      6.43 o 
  -2   5   1     1449.88     1365.06     15.60 o 
  -1   5   1     4459.59     4761.63     51.37 o 
   0   5   1     3733.14     4048.02     44.72 o 
   1   5   1     1251.53     1313.34     13.29 o 
   2   5   1      542.26      497.59      7.42 o 
   3   5   1        1.28        0.48      2.38 o 
   4   5   1       24.14       22.58      3.38 o 
   5   5   1      103.97      102.63      6.55 o 
   6   5   1      329.54      291.11      7.86 o 
   7   5   1      451.69      420.54      9.76 o 
   8   5   1      113.35      110.85      6.29 o 
   9   5   1       19.83       32.23      5.95 o 
  10   5   1        6.53        8.07      6.10 o 
  11   5   1       26.76       26.15      6.88 o 
  12   5   1       11.44       -5.26      9.24 o 
  13   5   1        4.01       -0.18     10.43 o 
 -12   6   1       59.91       65.53      9.75 o 
 -11   6   1      121.94      140.15     23.28 o 
 -10   6   1      266.97      290.13     12.89 o 
  -9   6   1      406.16      443.45     11.54 o 
  -8   6   1      588.41      607.11     18.13 o 
  -7   6   1      794.82      776.85     15.46 o 
  -6   6   1      839.71      893.62     16.20 o 
  -5   6   1      954.85      977.46     19.55 o 
  -4   6   1      981.84      932.99     18.28 o 
  -3   6   1      328.71      298.47      8.67 o 
  -2   6   1      349.13      347.91      9.58 o 
  -1   6   1       26.23       38.37      4.55 o 
   0   6   1       89.87       77.27      5.09 o 
   1   6   1      439.38      491.47     10.43 o 
   2   6   1      357.76      364.84      9.07 o 
   3   6   1      547.12      499.45     10.70 o 
   4   6   1      729.94      751.46     16.82 o 
   5   6   1      750.74      753.93     15.20 o 
   6   6   1     1134.81     1235.77     25.25 o 
   7   6   1      710.31      657.48     13.43 o 
   8   6   1      729.30      791.81     16.96 o 
   9   6   1      418.65      493.50     13.61 o 
  10   6   1      113.04      121.51     13.85 o 
  11   6   1       18.32        9.55      8.44 o 
  12   6   1        0.05        4.93     10.74 o 
 -11   7   1        3.44        3.87     11.03 o 
 -10   7   1        5.31        4.24     10.51 o 
  -9   7   1       83.72       76.74     11.85 o 
  -8   7   1      182.39      154.69     10.99 o 
  -7   7   1      387.44      339.02     18.72 o 
  -6   7   1      371.33      355.85     13.99 o 
  -5   7   1       83.14      105.80      8.36 o 
  -4   7   1      313.26      297.62     11.79 o 
  -3   7   1      370.48      330.71     12.36 o 
  -2   7   1      636.84      593.77     15.11 o 
  -1   7   1     2208.71     2316.18     29.24 o 
   0   7   1      571.99      549.86     12.23 o 
   1   7   1      492.60      497.48     15.96 o 
   2   7   1       89.17       95.12     10.70 o 
   3   7   1       12.92       10.97      5.87 o 
   4   7   1       39.35       45.16      7.13 o 
   5   7   1        5.39       -5.27      6.15 o 
   6   7   1       55.33       60.89      8.03 o 
   7   7   1        4.50        7.23      6.21 o 
   8   7   1       82.32       84.52      9.15 o 
   9   7   1      105.04      118.28     12.65 o 
  10   7   1      164.02      184.82     29.46 o 
  -9   8   1        4.71      -11.18     16.77 o 
  -8   8   1        1.04       -2.39     11.08 o 
  -7   8   1        0.16        2.32     23.21 o 
  -6   8   1        0.36       -0.43      7.27 o 
  -5   8   1        5.97        6.53      7.08 o 
  -4   8   1        9.43        7.98      7.10 o 
  -3   8   1       22.23       29.85      7.64 o 
  -2   8   1      151.84      147.27      9.84 o 
  -1   8   1      325.82      319.97     16.21 o 
   0   8   1      389.17      372.52     13.68 o 
   1   8   1      169.14      151.00      9.65 o 
   2   8   1       19.21       19.37      7.23 o 
   3   8   1       19.76       19.66      7.57 o 
   4   8   1       38.40       40.59      7.87 o 
   5   8   1        6.48        3.23      7.39 o 
   6   8   1       40.35       70.35     10.96 o 
   7   8   1       85.90      108.50     12.91 o 
   8   8   1       24.96       12.77     17.09 o 
   9   8   1        2.38      -16.50     16.50 o 
  -7   9   1       43.25       27.44     12.49 o 
  -6   9   1      207.13      194.72     18.34 o 
  -5   9   1      336.26      375.76     19.73 o 
  -4   9   1      390.77      397.13     22.59 o 
  -3   9   1      575.71      606.43     26.14 o 
  -2   9   1      313.27      345.94     18.39 o 
  -1   9   1      392.37      365.26     19.25 o 
   0   9   1      274.44      250.40     15.49 o 
   1   9   1      355.77      348.64     18.68 o 
   2   9   1      246.57      228.60     20.01 o 
   3   9   1      182.70      157.33     16.53 o 
   4   9   1       90.97       74.07     12.74 o 
   5   9   1        7.62       -3.32     10.64 o 
   6   9   1        6.94       -0.20     10.86 o 
  -2  10   1        0.01        0.41     11.03 o 
  -1  10   1        2.78       -0.99     11.89 o 
   0  10   1        2.29        0.24     11.93 o 
   1  10   1       29.76       19.99     12.67 o 
 -15   0   2       13.50       -0.82     12.82 o 
 -14   0   2       89.68       74.78     12.16 o 
 -13   0   2      174.80      210.96     13.71 o 
 -12   0   2       94.89       92.95      6.96 o 
 -11   0   2       18.05       13.87      4.92 o 
 -10   0   2      344.00      335.33      9.33 o 
  -9   0   2     2368.59     2372.62     28.11 o 
  -8   0   2     2978.69     2626.62     30.00 o 
  -7   0   2     3146.02     3601.82     37.63 o 
  -6   0   2     1940.06     2290.06     36.23 o 
  -5   0   2     1776.98     2038.71     25.81 o 
  -3   0   2     5207.04     5275.80     49.36 o 
  -2   0   2    11772.28    14025.28    182.32 o 
  -1   0   2    13078.93    10482.39    136.35 o 
   1   0   2     6838.13     5010.42     66.06 o 
   2   0   2      669.33      439.12     10.86 o 
   3   0   2      336.28      375.55      6.95 o 
   5   0   2     7747.39     8439.64     78.85 o 
   6   0   2     1743.58     1700.00     19.68 o 
   7   0   2      714.59      633.36     10.52 o 
   8   0   2       87.53       76.97      6.29 o 
   9   0   2      723.89      736.67     14.79 o 
  10   0   2      394.68      418.50     11.79 o 
  11   0   2      200.84      203.73     11.44 o 
  12   0   2      160.99      181.22     12.01 o 
  13   0   2      114.31      101.47     11.25 o 
  14   0   2       64.11       68.02     11.53 o 
 -15   1   2        4.71        0.26      8.26 o 
 -14   1   2        8.24       13.93      7.88 o 
 -13   1   2       31.66       30.62      6.24 o 
 -12   1   2       34.73       43.65      4.98 o 
 -11   1   2       75.07       81.17      4.40 o 
 -10   1   2      142.62      140.04      4.65 o 
  -9   1   2      215.08      180.71      4.80 o 
  -8   1   2       34.38       59.21      3.16 o 
  -7   1   2      238.87      223.86      4.58 o 
  -6   1   2      292.51      392.46      5.65 o 
  -5   1   2     3420.34     3541.29     25.36 o 
  -4   1   2     2564.50     2450.14     19.09 o 
  -3   1   2     4664.92     3938.98     26.78 o 
  -2   1   2    12579.11    14557.67    133.66 o 
  -1   1   2       64.73       39.68      2.30 o 
   0   1   2     3907.14     4625.57     50.01 o 
   1   1   2     1139.09     1148.72     24.27 o 
   2   1   2    19765.16    22161.16    165.55 o 
   3   1   2    11994.19    14812.98     94.64 o 
   4   1   2     5869.01     5835.74     36.66 o 
   5   1   2     1129.98     1094.26      9.54 o 
   6   1   2      228.35      179.38      3.84 o 
   7   1   2       24.32       15.37      2.26 o 
   8   1   2        0.35        3.43      2.33 o 
   9   1   2       41.55       21.42      3.07 o 
  10   1   2       81.52       82.54      7.55 o 
  11   1   2       75.05       63.74      5.46 o 
  12   1   2        1.11       -5.21      5.21 o 
  13   1   2       11.61       20.24      7.01 o 
  14   1   2       32.51       40.27      7.45 o 
 -15   2   2        0.11       -7.34      7.34 o 
 -14   2   2        8.11       -4.17      6.24 o 
 -13   2   2        6.75       11.59      6.10 o 
 -12   2   2        0.56       -4.44      4.44 o 
 -11   2   2       35.23       35.53      4.55 o 
 -10   2   2      378.04      408.83      9.09 o 
  -9   2   2     1366.22     1318.23     13.32 o 
  -8   2   2     1958.00     1884.56     16.48 o 
  -7   2   2     3296.16     3419.78     24.31 o 
  -6   2   2     2078.09     2055.49     16.53 o 
  -5   2   2     2955.68     2869.15     21.23 o 
  -4   2   2     6101.93     5822.01     42.29 o 
  -3   2   2     3338.42     3725.52     32.04 o 
  -2   2   2     4587.54     5057.04     66.19 o 
  -1   2   2    19682.23    19211.66    176.46 o 
   0   2   2     4823.20     5015.52     42.21 o 
   1   2   2       98.13       65.02      1.81 o 
   2   2   2      379.42      372.88      4.20 o 
   3   2   2      652.91      654.37      6.30 o 
   4   2   2     1298.99     1334.46      9.94 o 
   5   2   2     1632.10     1659.18     12.38 o 
   6   2   2     1275.93     1163.65      9.85 o 
   7   2   2     1902.78     1829.83     16.22 o 
   8   2   2     1186.70     1305.88     18.25 o 
   9   2   2      879.74      848.31     11.75 o 
  10   2   2      768.18      768.54     12.83 o 
  11   2   2      321.62      337.74      9.33 o 
  12   2   2      195.43      220.63     12.37 o 
  13   2   2      121.48      115.82      7.99 o 
  14   2   2       24.00       35.12      7.27 o 
 -14   3   2       25.58       30.19     10.16 o 
 -13   3   2       55.28       38.44      6.02 o 
 -12   3   2      127.48      108.03      7.61 o 
 -11   3   2      354.88      330.99      9.88 o 
 -10   3   2      683.11      643.15     11.50 o 
  -9   3   2     1227.16     1113.81     14.35 o 
  -8   3   2     1153.84     1183.63     13.00 o 
  -7   3   2      363.97      311.36      6.41 o 
  -6   3   2        4.68        4.01      2.10 o 
  -5   3   2     1195.20     1147.79     11.39 o 
  -4   3   2      579.07      439.19      9.57 o 
  -3   3   2      382.58      502.85      6.60 o 
  -1   3   2      210.54      276.99      6.07 o 
   0   3   2      132.21      106.32      3.73 o 
   1   3   2     1613.74     1914.40     16.57 o 
   2   3   2    10313.36    10829.46     81.34 o 
   3   3   2    13561.26    13925.85    104.26 o 
   4   3   2     5945.44     6241.82     44.88 o 
   5   3   2     1501.66     1556.26     12.70 o 
   6   3   2       14.86       16.89      2.34 o 
   7   3   2       30.71       32.95      2.97 o 
   8   3   2        1.82       -0.93      2.56 o 
   9   3   2      154.66      149.75      5.62 o 
  10   3   2      366.43      386.86     10.87 o 
  11   3   2      167.00      175.66      8.36 o 
  12   3   2        4.27        8.30     10.89 o 
  13   3   2       38.95       32.74      8.18 o 
  14   3   2       68.06       58.32     11.33 o 
 -14   4   2        3.49       -2.62     10.18 o 
 -13   4   2       15.45       25.86      8.48 o 
 -12   4   2        9.54       13.89      6.54 o 
 -11   4   2       23.21       25.64      5.46 o 
 -10   4   2      105.85       95.00      5.85 o 
  -9   4   2       97.92      106.07      6.21 o 
  -8   4   2      421.71      397.07     14.34 o 
  -7   4   2      149.08      145.48      4.66 o 
  -6   4   2      130.65      138.45      4.77 o 
  -5   4   2      547.08      550.94     12.22 o 
  -4   4   2      968.13      955.93     11.05 o 
  -3   4   2       95.68      105.49      3.74 o 
  -2   4   2      189.76      165.62      3.27 o 
  -1   4   2       89.59       87.95      2.55 o 
   0   4   2       10.67        9.15      1.83 o 
   1   4   2        9.33       16.52      2.21 o 
   2   4   2      286.60      184.50      6.42 o 
   3   4   2      415.07      457.24      7.72 o 
   4   4   2       40.79       27.83      2.54 o 
   5   4   2        0.56        2.35      2.79 o 
   6   4   2        0.67        1.88      3.08 o 
   7   4   2      234.56      223.31      9.03 o 
   8   4   2       14.82        8.03      4.00 o 
   9   4   2       10.34        5.68      4.98 o 
  10   4   2       15.02       19.38      5.88 o 
  11   4   2        5.49       14.77      6.94 o 
  12   4   2        3.37        4.83     11.62 o 
  13   4   2        0.68       10.53     11.66 o 
 -13   5   2       49.16       65.58      9.94 o 
 -12   5   2      147.82      141.51     10.83 o 
 -11   5   2      280.26      315.55     11.55 o 
 -10   5   2      392.73      432.34     14.15 o 
  -9   5   2      636.34      637.65     13.63 o 
  -8   5   2      706.58      771.61     14.23 o 
  -7   5   2      624.97      615.24     11.30 o 
  -6   5   2      137.93      123.19      5.81 o 
  -5   5   2       13.33        4.57      2.76 o 
  -4   5   2      123.94      108.44      4.05 o 
  -3   5   2      252.74      210.92      7.87 o 
  -2   5   2      213.29      230.74      6.40 o 
  -1   5   2     1668.96     1548.95     15.07 o 
   0   5   2     2656.36     2653.52     30.91 o 
   1   5   2     5983.07     6182.75     48.97 o 
   2   5   2     4307.60     4490.59     36.87 o 
   3   5   2     4059.38     4134.71     38.09 o 
   4   5   2     2329.42     2351.49     24.38 o 
   5   5   2     1249.60     1240.26     17.44 o 
   6   5   2      807.28      791.52     22.21 o 
   7   5   2      331.46      369.54      9.35 o 
   8   5   2      105.07       92.39      6.78 o 
   9   5   2       59.89       59.21      6.45 o 
  10   5   2       26.54       24.91      6.28 o 
  11   5   2        4.49        2.91      9.06 o 
  12   5   2       42.49       52.50     11.23 o 
 -12   6   2       12.27       22.16      8.88 o 
 -11   6   2        1.20       -4.66      7.71 o 
 -10   6   2      147.58      130.91     10.43 o 
  -9   6   2      337.21      341.35     13.53 o 
  -8   6   2      609.05      610.42     14.32 o 
  -7   6   2      177.59      230.53      9.07 o 
  -6   6   2      443.73      372.13     10.69 o 
  -5   6   2        4.21       10.90      5.19 o 
  -4   6   2      245.56      216.55      7.93 o 
  -3   6   2      840.70      901.56     14.97 o 
  -2   6   2     1458.80     1615.28     21.55 o 
  -1   6   2     2665.63     2464.82     29.23 o 
   0   6   2     1319.09     1301.63     27.08 o 
   1   6   2       12.07       10.69      4.09 o 
   2   6   2       36.06       19.50      4.02 o 
   3   6   2      204.23      207.54      7.45 o 
   4   6   2      191.15      199.67     11.46 o 
   5   6   2       13.40        7.84      4.08 o 
   6   6   2      437.72      373.66      9.71 o 
   7   6   2       60.58       59.28      5.63 o 
   8   6   2      326.88      356.00     11.80 o 
   9   6   2      140.04      157.12     13.50 o 
  10   6   2      115.10       90.74     10.80 o 
  11   6   2       64.85       80.13     12.22 o 
 -11   7   2       16.39       44.09     11.75 o 
 -10   7   2        4.54       21.58     10.83 o 
  -9   7   2        1.66        0.15     10.30 o 
  -8   7   2        0.59        5.61      7.42 o 
  -7   7   2        1.50       -1.72      6.85 o 
  -6   7   2       53.98       55.69      8.42 o 
  -5   7   2        1.39        1.30      5.90 o 
  -4   7   2        0.31        0.20      5.88 o 
  -3   7   2      278.47      270.08     17.83 o 
  -2   7   2     1715.33     1733.55     24.04 o 
  -1   7   2     1173.89     1215.43     27.54 o 
   0   7   2     2318.00     2375.58     36.26 o 
   1   7   2      295.23      278.55     11.82 o 
   2   7   2      511.48      521.01     14.30 o 
   3   7   2      133.89      150.59      8.63 o 
   4   7   2      131.32      130.23      8.78 o 
   5   7   2      379.36      354.38     13.49 o 
   6   7   2      409.16      415.96     12.51 o 
   7   7   2      507.43      594.06     15.22 o 
   8   7   2      189.72      174.38     13.63 o 
   9   7   2       12.80        9.32     10.11 o 
  10   7   2       11.89       11.26     14.48 o 
  -9   8   2       46.05       51.02     12.98 o 
  -8   8   2      128.55      107.18     13.55 o 
  -7   8   2      220.50      241.44     16.48 o 
  -6   8   2      334.86      335.49     14.53 o 
  -5   8   2      403.47      424.34     25.45 o 
  -4   8   2      518.10      551.58     16.47 o 
  -3   8   2      646.97      646.05     17.49 o 
  -2   8   2      508.79      468.48     19.85 o 
  -1   8   2      504.36      491.02     32.23 o 
   0   8   2      372.97      381.21     13.82 o 
   1   8   2      191.60      172.98     12.30 o 
   2   8   2      109.94       90.52      8.67 o 
   3   8   2        3.15       -3.66      6.80 o 
   4   8   2        9.51        8.80      7.72 o 
   5   8   2       47.64       49.57      8.67 o 
   6   8   2       73.95       84.50     11.99 o 
   7   8   2       70.34       88.10     17.86 o 
   8   8   2       61.06       78.42     19.46 o 
  -7   9   2        0.31        1.39     12.37 o 
  -6   9   2       41.35       40.47     12.44 o 
  -5   9   2       74.48       71.53     12.97 o 
  -4   9   2      134.75      178.97     11.98 o 
  -3   9   2       66.99       79.22     13.01 o 
  -2   9   2       18.08       31.69     10.88 o 
  -1   9   2        0.91        9.49     12.36 o 
   0   9   2       42.77       30.20     11.22 o 
   1   9   2      153.57      164.14     25.55 o 
   2   9   2      353.98      320.88     17.07 o 
   3   9   2      359.44      355.80     15.29 o 
   4   9   2      189.33      197.60     26.14 o 
   5   9   2       20.32       16.65     11.28 o 
   6   9   2        0.14       -5.62     11.33 o 
  -2  10   2       49.12       27.87     12.16 o 
  -1  10   2       22.27        0.33     12.18 o 
   0  10   2       22.99       20.97     12.79 o 
   1  10   2       24.90       24.20     12.24 o 
 -15   1   3        0.01       -8.52      9.18 o 
 -14   1   3        0.76       -4.53      6.04 o 
 -13   1   3        3.86       -0.80      4.91 o 
 -12   1   3       57.36       38.85      4.35 o 
 -11   1   3      564.84      579.00      9.69 o 
 -10   1   3     1032.13     1001.79     12.43 o 
  -9   1   3     1691.35     1631.93     20.47 o 
  -8   1   3     1598.27     1539.69     15.20 o 
  -7   1   3     4862.80     4627.07     40.95 o 
  -6   1   3     4021.77     4221.35     50.82 o 
  -5   1   3     4537.53     4318.77     30.51 o 
  -4   1   3     3999.81     3895.93     27.06 o 
  -3   1   3     5938.96     5644.89     55.46 o 
  -2   1   3     4573.17     5198.47     44.27 o 
   2   1   3        7.19       21.96      1.33 o 
   3   1   3      450.77      463.85      5.19 o 
   4   1   3      449.25      668.56      6.50 o 
   5   1   3     5613.91     4993.00     34.11 o 
   6   1   3     5376.06     5593.49     38.42 o 
   7   1   3     2852.96     2777.58     21.26 o 
   8   1   3     2174.25     2080.31     18.62 o 
   9   1   3      401.51      423.87      9.02 o 
  10   1   3      235.56      227.91      7.36 o 
  11   1   3      158.10      150.50      6.79 o 
  12   1   3      140.50      148.25      8.16 o 
  13   1   3      117.74      163.00      9.08 o 
  14   1   3       51.52       59.59      8.07 o 
 -15   2   3        2.84       -1.10      8.29 o 
 -14   2   3        1.01       -6.28      6.44 o 
 -13   2   3        6.53        2.18      5.04 o 
 -12   2   3       43.38       28.54      4.91 o 
 -11   2   3      274.93      243.07      7.42 o 
 -10   2   3      445.19      422.07      8.79 o 
  -9   2   3     1048.76     1046.82     11.58 o 
  -8   2   3       66.05       44.52      3.14 o 
  -7   2   3      576.11      514.39      6.60 o 
  -6   2   3     3708.15     3587.82     28.32 o 
  -5   2   3     4255.62     4020.04     43.56 o 
  -4   2   3      137.12      146.98      3.36 o 
  -3   2   3      909.82      826.24      8.36 o 
  -2   2   3    11821.50    13072.34    107.56 o 
  -1   2   3      636.29      751.18      7.49 o 
   0   2   3     1785.40     1860.63     15.46 o 
   1   2   3     9977.94    10563.15    115.53 o 
   2   2   3    12627.73    12892.69    105.02 o 
   3   2   3     5469.64     5835.98     44.70 o 
   4   2   3      339.15      443.56      4.58 o 
   5   2   3      274.51      199.90      3.42 o 
   6   2   3     1391.17     1441.15     10.91 o 
   7   2   3      258.33      248.09      5.37 o 
   8   2   3        0.74        4.82      3.01 o 
   9   2   3      179.76      200.63      7.27 o 
  10   2   3        6.27        4.06      4.52 o 
  11   2   3        0.76        1.14      4.55 o 
  12   2   3       62.80       51.96      7.22 o 
  13   2   3      102.14      114.62      9.96 o 
  14   2   3       51.22       50.21      9.11 o 
 -14   3   3       13.12        1.52      8.99 o 
 -13   3   3        0.67       -4.77      6.05 o 
 -12   3   3        1.81       -0.05      5.15 o 
 -11   3   3        7.92       13.14      4.93 o 
 -10   3   3        9.19       11.96      4.41 o 
  -9   3   3      983.87     1104.91     13.02 o 
  -8   3   3       51.99       31.67      4.22 o 
  -7   3   3      757.87      684.34     11.80 o 
  -6   3   3      133.53      112.04      3.71 o 
  -5   3   3        7.55       17.94      3.43 o 
  -4   3   3      232.97      339.04      5.82 o 
  -3   3   3      987.70      756.87     15.25 o 
  -2   3   3     1046.21     1025.56     11.87 o 
  -1   3   3      202.04      155.00      3.67 o 
   0   3   3      404.21      465.60      5.75 o 
   1   3   3      684.41      727.66      7.75 o 
   2   3   3     2756.25     3029.56     24.73 o 
   3   3   3      775.02      751.86      8.10 o 
   4   3   3     1266.83     1261.46     10.33 o 
   5   3   3      603.05      651.85      8.04 o 
   6   3   3      166.76      209.35      4.73 o 
   7   3   3      516.59      479.70      7.25 o 
   8   3   3      132.73      112.87      4.96 o 
   9   3   3       16.14       16.72      5.80 o 
  10   3   3       64.34       82.01      6.91 o 
  11   3   3       40.20       45.59     11.05 o 
  12   3   3        8.15        9.77      6.10 o 
  13   3   3        9.64       15.73      7.92 o 
 -14   4   3       48.87       53.88     10.93 o 
 -13   4   3       37.50       50.09      8.63 o 
 -12   4   3      136.60      168.22     14.38 o 
 -11   4   3      428.82      443.94     10.33 o 
 -10   4   3     1057.44     1100.80     19.75 o 
  -9   4   3      458.01      496.27     10.93 o 
  -8   4   3      201.69      171.53      6.98 o 
  -7   4   3      674.46      552.12      8.45 o 
  -6   4   3     1474.46     1633.33     19.97 o 
  -5   4   3     2293.46     2207.65     26.01 o 
  -4   4   3     4770.49     5093.76     38.23 o 
  -3   4   3     1451.08     1137.16     16.31 o 
  -2   4   3     4569.36     4969.92     33.88 o 
  -1   4   3     2583.43     3126.67     26.13 o 
   0   4   3    13062.26    13054.81     98.26 o 
   1   4   3    18147.41    18297.28    136.39 o 
   2   4   3    15373.37    15891.56    119.00 o 
   3   4   3    10636.34    11344.45     86.22 o 
   4   4   3     3444.76     3376.63     31.75 o 
   5   4   3      786.91      786.31     12.34 o 
   6   4   3      144.37      150.75      5.47 o 
   7   4   3        2.18        2.27      3.60 o 
   8   4   3      183.66      198.26      8.06 o 
   9   4   3        3.94       -2.04      9.13 o 
  10   4   3       60.81       46.10      7.36 o 
  11   4   3       18.73       13.85      9.27 o 
  12   4   3       81.42       92.21     11.74 o 
  13   4   3      100.01      145.15     14.02 o 
 -13   5   3       11.22       12.16     10.94 o 
 -12   5   3        2.71       -8.43      9.55 o 
 -11   5   3        4.32       -2.96      5.06 o 
 -10   5   3       38.30       39.69      5.76 o 
  -9   5   3       11.94       10.05      4.90 o 
  -8   5   3        7.10       -1.87      4.00 o 
  -7   5   3      118.45      155.71      7.50 o 
  -6   5   3      141.77      153.24      5.97 o 
  -5   5   3        3.47        3.07      2.71 o 
  -4   5   3       19.84       18.73      3.19 o 
  -3   5   3        4.19        6.67      2.32 o 
  -2   5   3      246.85      284.40      5.77 o 
  -1   5   3      472.19      413.61      6.68 o 
   0   5   3      359.27      355.48      6.22 o 
   1   5   3      153.36      185.60      4.98 o 
   2   5   3       20.81        4.54      2.50 o 
   3   5   3       50.09       55.26      3.81 o 
   4   5   3       25.06       15.74      3.47 o 
   5   5   3      160.38      187.51      6.25 o 
   6   5   3      355.55      383.21      9.07 o 
   7   5   3      362.64      381.34     10.97 o 
   8   5   3        1.34       10.63      5.35 o 
   9   5   3       11.22       11.19      6.02 o 
  10   5   3       75.68       93.45     13.38 o 
  11   5   3       12.23       19.11      9.24 o 
  12   5   3        0.57        9.22      9.99 o 
 -12   6   3       18.56        8.77     13.00 o 
 -11   6   3        6.37       20.39      9.59 o 
 -10   6   3        3.95        8.90      6.64 o 
  -9   6   3        0.33        2.49      7.90 o 
  -8   6   3        3.79        8.78      5.69 o 
  -7   6   3        7.62        6.78      5.31 o 
  -6   6   3        0.57        0.16      5.82 o 
  -5   6   3       46.32       38.38      6.03 o 
  -4   6   3      628.96      592.09     12.32 o 
  -3   6   3     1285.22     1346.04     22.49 o 
  -2   6   3     1801.74     1667.77     22.24 o 
  -1   6   3     1401.67     1424.33     24.57 o 
   0   6   3      764.77      754.52     17.71 o 
   1   6   3      701.54      731.32     18.19 o 
   2   6   3       22.67       21.73      4.28 o 
   3   6   3      124.60      107.12      5.11 o 
   4   6   3       28.43       34.16      4.18 o 
   5   6   3       61.63       84.76      6.61 o 
   6   6   3       24.75       18.28      4.86 o 
   7   6   3        0.78       -4.79      5.25 o 
   8   6   3       15.00       15.50      6.05 o 
   9   6   3       58.15       77.00      7.90 o 
  10   6   3       94.23      106.08     11.63 o 
  11   6   3       80.75       70.94     12.12 o 
 -11   7   3       42.67       39.14     17.05 o 
 -10   7   3      243.66      276.73     17.11 o 
  -9   7   3      361.91      397.34     22.25 o 
  -8   7   3      654.08      660.46     19.18 o 
  -7   7   3      546.08      514.06     16.35 o 
  -6   7   3     1006.29     1038.40     26.13 o 
  -5   7   3     1040.81     1042.18     21.62 o 
  -4   7   3     1195.16     1187.06     22.86 o 
  -3   7   3     1124.30     1080.24     18.29 o 
  -2   7   3      455.10      515.33     12.40 o 
  -1   7   3       78.09       82.14      6.21 o 
   0   7   3      185.47      188.09      9.00 o 
   1   7   3       96.70       83.07      7.41 o 
   2   7   3        8.95        9.79      5.80 o 
   3   7   3      168.04      157.99      9.65 o 
   4   7   3      664.09      611.62     16.10 o 
   5   7   3      437.26      443.93     12.17 o 
   6   7   3      861.89      883.49     17.49 o 
   7   7   3      640.11      735.70     26.50 o 
   8   7   3      254.69      279.38     19.75 o 
   9   7   3      126.79       88.25     12.32 o 
  10   7   3       61.58       79.42     17.86 o 
  -9   8   3        5.60      -11.31     11.31 o 
  -8   8   3        7.44       -2.39     15.86 o 
  -7   8   3       70.57       64.60     12.15 o 
  -6   8   3      182.83      198.97     16.57 o 
  -5   8   3       70.03       74.16      9.35 o 
  -4   8   3        0.21       -1.74      6.54 o 
  -3   8   3      190.26      184.22     10.79 o 
  -2   8   3      502.70      457.61     18.40 o 
  -1   8   3      408.33      395.21     14.00 o 
   0   8   3      132.02      150.21     10.89 o 
   1   8   3        6.48       13.67      7.92 o 
   2   8   3       31.13       38.59      7.80 o 
   3   8   3        0.68        3.66      7.05 o 
   4   8   3       69.03       91.37      9.59 o 
   5   8   3      225.44      259.42     13.03 o 
   6   8   3      201.91      192.79     21.14 o 
   7   8   3       51.05       63.23     18.23 o 
   8   8   3        6.14       14.73     17.05 o 
  -7   9   3      210.61      228.42     18.06 o 
  -6   9   3      230.56      294.72     18.45 o 
  -5   9   3      201.58      208.30     20.18 o 
  -4   9   3       83.33       75.80     12.78 o 
  -3   9   3       53.69       53.86     12.42 o 
  -2   9   3      103.80      141.29     13.50 o 
  -1   9   3       24.85       26.54     11.12 o 
   0   9   3       23.10       27.18     10.71 o 
   1   9   3       14.99       15.68      7.96 o 
   2   9   3       52.07       36.95      8.97 o 
   3   9   3      206.34      238.39     16.47 o 
   4   9   3      200.69      190.87     18.93 o 
   5   9   3      121.59       96.33     13.72 o 
   6   9   3       97.39       91.28     19.46 o 
  -1  10   3       28.15       29.37     12.48 o 
   0  10   3       54.48       43.69     12.33 o 
 -15   0   4       15.17       -8.14     13.18 o 
 -14   0   4       40.15       27.37     14.41 o 
 -13   0   4      118.06      111.88      9.11 o 
 -12   0   4       75.89       83.41      7.87 o 
 -11   0   4      562.44      570.26     16.23 o 
 -10   0   4      666.34      740.45     16.02 o 
  -9   0   4     1774.20     1830.53     27.34 o 
  -8   0   4     2538.72     2385.60     43.09 o 
  -7   0   4     2681.36     2655.98     42.38 o 
  -6   0   4     2915.93     2842.12     35.43 o 
  -5   0   4      335.19      359.13      7.96 o 
  -4   0   4        4.46       24.85     14.24 o 
  -3   0   4     6041.99     7241.51     97.23 o 
  -1   0   4    13082.28    12543.07    133.17 o 
   0   0   4    51491.09    45288.27    588.10 o 
   2   0   4    15043.29    13880.07    143.46 o 
   3   0   4     7414.40     7378.27     78.03 o 
   4   0   4    10365.40     9860.07     90.37 o 
   5   0   4    15757.84    16580.25    150.68 o 
   6   0   4    15389.37    15005.28    137.58 o 
   7   0   4     3747.16     3636.97     44.01 o 
   8   0   4      834.75      768.68     22.88 o 
   9   0   4       63.31       61.27      5.71 o 
  10   0   4        1.85       -1.28      6.07 o 
  11   0   4       24.82       30.03      7.86 o 
  12   0   4       45.79       50.92      9.62 o 
  13   0   4       54.08       35.15      9.65 o 
  14   0   4        2.72       -1.17     12.46 o 
 -15   1   4        0.45       -5.10     12.41 o 
 -14   1   4        0.23        1.94      6.22 o 
 -13   1   4        4.32        4.88      5.23 o 
 -12   1   4      120.77      100.72      4.99 o 
 -11   1   4      298.24      328.66      7.74 o 
 -10   1   4      387.85      364.03      7.54 o 
  -9   1   4      227.19      204.51      5.63 o 
  -8   1   4      100.90      139.09      4.43 o 
  -7   1   4      183.45      212.07      4.93 o 
  -6   1   4      481.89      464.60      6.12 o 
  -5   1   4     1299.02     1444.30     12.99 o 
  -4   1   4        4.40       21.01      1.66 o 
  -3   1   4      143.55      202.43      4.14 o 
  -2   1   4      180.83      130.01      4.11 o 
  -1   1   4     4188.72     4213.87     32.77 o 
   0   1   4     6724.97     7265.86     54.50 o 
   1   1   4     9910.64    11282.82     77.86 o 
   2   1   4     4927.91     5505.29     38.52 o 
   3   1   4     2508.10     2617.07     19.43 o 
   4   1   4     2423.30     2438.30     17.50 o 
   5   1   4      172.57      112.83      2.94 o 
   6   1   4      783.73      859.48     10.92 o 
   7   1   4      217.38      211.11      6.45 o 
   8   1   4       65.23       61.30      6.35 o 
   9   1   4        8.51        6.24      3.84 o 
  10   1   4        4.44        4.66      3.99 o 
  11   1   4        0.76       -0.46      5.29 o 
  12   1   4       15.42       12.24      5.97 o 
  13   1   4        8.31       21.48      6.64 o 
  14   1   4        7.87       10.57      6.94 o 
 -15   2   4        4.25      -12.73     12.73 o 
 -14   2   4       30.22       26.39      6.74 o 
 -13   2   4       46.14       29.00      5.34 o 
 -12   2   4      122.35      101.18      6.11 o 
 -11   2   4      330.53      321.21      7.13 o 
 -10   2   4      279.27      282.81      6.46 o 
  -9   2   4     1560.75     1353.34     14.65 o 
  -8   2   4     1656.74     1619.05     16.18 o 
  -7   2   4     1409.89     1535.94     14.04 o 
  -6   2   4     2893.35     2958.27     24.15 o 
  -5   2   4     3242.92     2761.44     22.24 o 
  -4   2   4     1275.93     1259.18     11.44 o 
  -3   2   4      500.58      717.85     10.58 o 
  -2   2   4       12.88       25.77      1.58 o 
  -1   2   4      442.61      517.54      6.79 o 
   0   2   4        4.05       17.56      1.31 o 
   1   2   4      193.79      197.39      4.61 o 
   2   2   4      127.58       62.74      3.01 o 
   3   2   4     1176.34     1302.55     10.94 o 
   4   2   4     3060.45     3041.57     23.11 o 
   5   2   4     2639.48     2634.98     18.10 o 
   6   2   4     2053.08     1907.78     15.44 o 
   7   2   4      514.55      598.65      8.88 o 
   8   2   4      426.89      478.26      9.28 o 
   9   2   4       67.49       47.14      4.79 o 
  10   2   4       91.06      108.86      6.00 o 
  11   2   4       38.38       56.72      6.44 o 
  12   2   4       38.95       51.77      6.73 o 
  13   2   4       23.35       14.89      7.85 o 
  14   2   4        1.18       14.57      8.65 o 
 -14   3   4        0.92       -7.73      7.73 o 
 -13   3   4        0.97       -5.40      5.40 o 
 -12   3   4       46.35       36.82      5.61 o 
 -11   3   4      209.07      202.10      7.91 o 
 -10   3   4      190.36      191.33      6.55 o 
  -9   3   4        5.77        3.71      3.02 o 
  -8   3   4      602.71      518.10      8.24 o 
  -7   3   4     2461.61     2618.74     22.72 o 
  -6   3   4     6982.85     6466.93     48.28 o 
  -5   3   4     6029.26     5987.84     49.07 o 
  -4   3   4     3546.19     3288.19     25.73 o 
  -3   3   4     1373.28     1615.01     19.87 o 
  -2   3   4     1176.41     1015.49      9.46 o 
  -1   3   4     3688.38     3327.01     34.91 o 
   0   3   4     5086.49     6192.14     52.18 o 
   1   3   4     8967.12     9688.54     99.53 o 
   2   3   4     6526.92     6852.37     52.73 o 
   3   3   4     1773.83     1820.49     16.19 o 
   4   3   4        1.84        4.91      1.62 o 
   5   3   4      514.05      534.20      9.03 o 
   6   3   4      709.87      691.92      8.30 o 
   7   3   4      683.23      709.61      9.86 o 
   8   3   4      479.99      505.75     10.08 o 
   9   3   4      130.94      136.57      7.14 o 
  10   3   4      210.13      224.19      9.12 o 
  11   3   4      173.84      189.60     12.10 o 
  12   3   4      177.86      195.62     11.28 o 
  13   3   4      112.34      110.12     12.70 o 
 -14   4   4       13.92       33.83     10.04 o 
 -13   4   4        6.15        4.24      7.79 o 
 -12   4   4       34.78       40.55      6.22 o 
 -11   4   4       38.12       42.31      5.39 o 
 -10   4   4        4.72        6.81      4.48 o 
  -9   4   4       99.08       86.83      5.78 o 
  -8   4   4        3.05        0.93      3.05 o 
  -7   4   4      102.41       96.49      4.15 o 
  -6   4   4        0.78       -2.49      2.49 o 
  -5   4   4        4.82        3.31      2.42 o 
  -4   4   4       45.56       52.27      3.14 o 
  -3   4   4      186.86      229.61      4.30 o 
  -2   4   4      479.09      521.57      7.08 o 
  -1   4   4       60.68       32.71      2.47 o 
   0   4   4      878.31      860.70     10.45 o 
   1   4   4      587.65      590.56      8.17 o 
   2   4   4      957.78     1039.97     16.97 o 
   3   4   4      366.52      339.01      6.65 o 
   4   4   4       55.82       59.77      3.62 o 
   5   4   4      166.88      153.62      5.18 o 
   6   4   4      214.74      202.14      6.39 o 
   7   4   4      141.73      116.14      6.20 o 
   8   4   4       40.68       33.71      5.55 o 
   9   4   4       27.09       12.63      6.44 o 
  10   4   4       94.13      113.81      9.43 o 
  11   4   4        6.26        5.19      7.26 o 
  12   4   4       11.05       18.86     15.30 o 
  13   4   4        7.32       -0.24     17.50 o 
 -13   5   4       14.93       11.81      9.72 o 
 -12   5   4        4.15       -3.12      5.84 o 
 -11   5   4        9.49       14.42      5.78 o 
 -10   5   4       19.68       12.52      5.20 o 
  -9   5   4        2.27       -2.45      4.41 o 
  -8   5   4       93.55       97.34      5.83 o 
  -7   5   4      471.40      424.33      9.50 o 
  -6   5   4     1435.98     1403.52     18.77 o 
  -5   5   4     1892.93     1911.66     19.91 o 
  -4   5   4     2410.66     2410.58     22.63 o 
  -3   5   4     2403.63     2368.46     21.86 o 
  -2   5   4     3110.59     2908.39     25.64 o 
  -1   5   4     1848.92     1850.86     17.75 o 
   0   5   4     1415.52     1601.55     16.13 o 
   1   5   4     2275.88     2303.90     25.80 o 
   2   5   4     1945.24     1959.22     20.54 o 
   3   5   4      657.82      678.48     10.36 o 
   4   5   4       30.76       39.14      5.22 o 
   5   5   4       37.70       44.67      4.33 o 
   6   5   4      110.88      106.82      5.70 o 
   7   5   4       21.41       23.47      5.42 o 
   8   5   4      143.16      163.32     12.08 o 
   9   5   4      118.87      121.11      9.74 o 
  10   5   4      116.68      121.84      9.78 o 
  11   5   4      137.17      140.85     13.15 o 
  12   5   4      104.63      123.99     19.68 o 
 -12   6   4       58.92       56.44      9.90 o 
 -11   6   4       46.38       42.14      9.21 o 
 -10   6   4      155.93      167.57      9.62 o 
  -9   6   4      241.65      229.56      9.93 o 
  -8   6   4      366.60      329.82     12.30 o 
  -7   6   4      514.65      544.19     15.60 o 
  -6   6   4      471.72      465.74     14.42 o 
  -5   6   4      496.12      456.64     11.34 o 
  -4   6   4       97.18      122.93      6.74 o 
  -3   6   4       12.45       -0.10      4.18 o 
  -2   6   4       35.25       39.89      4.84 o 
  -1   6   4      961.11      923.61     15.10 o 
   0   6   4      454.91      462.39     10.54 o 
   1   6   4       15.29       10.82      3.86 o 
   2   6   4       56.34       69.03      4.51 o 
   3   6   4      125.51      145.88      6.32 o 
   4   6   4      856.51      868.84     13.15 o 
   5   6   4     1061.15     1051.10     15.23 o 
   6   6   4      381.49      348.39     15.37 o 
   7   6   4      226.70      212.73      9.04 o 
   8   6   4        5.72       10.89      6.06 o 
   9   6   4        4.51       11.09      9.29 o 
  10   6   4        4.40       18.57      9.82 o 
  11   6   4        1.90        1.38      9.84 o 
 -11   7   4        4.16      -10.98     13.21 o 
 -10   7   4        7.60       -0.46     10.54 o 
  -9   7   4        5.06        6.36     10.78 o 
  -8   7   4       16.71       22.70      8.03 o 
  -7   7   4        8.33       10.09      7.18 o 
  -6   7   4        5.29       -3.40      6.65 o 
  -5   7   4      138.12      113.59      8.91 o 
  -4   7   4      382.50      361.52     13.21 o 
  -3   7   4      850.43      850.03     16.11 o 
  -2   7   4     1186.47     1206.70     19.22 o 
  -1   7   4     1097.74     1189.94     21.94 o 
   0   7   4      313.29      257.74     10.90 o 
   1   7   4      175.85      156.28      8.82 o 
   2   7   4        4.71        7.32      5.62 o 
   3   7   4       37.37       41.32      6.68 o 
   4   7   4      223.88      189.24      8.35 o 
   5   7   4       58.70       45.37      6.62 o 
   6   7   4      206.45      226.23     11.66 o 
   7   7   4        9.83        8.85      8.59 o 
   8   7   4        4.89       -9.48      9.48 o 
   9   7   4       35.43       46.55     14.91 o 
  10   7   4       21.15       20.55     15.00 o 
  -9   8   4      102.29       93.05     13.96 o 
  -8   8   4      129.87      150.78     14.35 o 
  -7   8   4      135.19      111.22     18.93 o 
  -6   8   4       93.54       87.08      9.83 o 
  -5   8   4       21.33       30.02      8.16 o 
  -4   8   4        1.02       -0.89      6.92 o 
  -3   8   4       30.21       32.30     16.75 o 
  -2   8   4       99.21      143.07      9.53 o 
  -1   8   4      246.11      230.04     11.15 o 
   0   8   4      424.76      379.66     17.65 o 
   1   8   4      680.52      736.20     18.47 o 
   2   8   4      932.72      979.27     25.80 o 
   3   8   4      775.76      743.94     18.79 o 
   4   8   4      859.48      853.09     23.20 o 
   5   8   4      709.46      695.29     23.55 o 
   6   8   4      334.02      304.39     24.14 o 
   7   8   4      245.40      280.16     24.09 o 
   8   8   4       79.19      123.87     21.46 o 
  -7   9   4       16.97       12.24     12.06 o 
  -6   9   4       25.08        6.09     11.57 o 
  -5   9   4       22.19       22.61     12.05 o 
  -4   9   4        0.40       10.35     10.25 o 
  -3   9   4       32.05       18.29     11.11 o 
  -2   9   4       11.50       17.01     10.89 o 
  -1   9   4        1.24       -0.69      9.82 o 
   0   9   4       52.75       47.62     10.54 o 
   1   9   4      122.72      115.51     10.51 o 
   2   9   4       99.89       96.40     12.92 o 
   3   9   4       37.70       30.15     16.36 o 
   4   9   4        5.68        3.87     11.00 o 
   5   9   4        0.49        9.00     15.32 o 
 -15   1   5       66.16       64.97     17.84 o 
 -14   1   5      128.46      142.76      8.09 o 
 -13   1   5      181.22      190.24      6.99 o 
 -12   1   5      103.22      109.85      5.58 o 
 -11   1   5      274.04      246.95      6.96 o 
 -10   1   5      429.70      404.91      7.92 o 
  -9   1   5      727.39      735.24     10.17 o 
  -8   1   5     1942.42     1878.04     19.36 o 
  -7   1   5     3926.74     3503.95     28.49 o 
  -6   1   5     2735.65     2869.34     25.60 o 
  -5   1   5      111.61       67.03      2.61 o 
  -4   1   5      668.27      897.03     10.56 o 
  -3   1   5     6717.92     6305.36     60.45 o 
  -2   1   5    24877.46    24051.68    196.78 o 
  -1   1   5     2432.08     3248.74     23.84 o 
   1   1   5       68.93       25.10      1.35 o 
   2   1   5      137.06      225.24      3.00 o 
   3   1   5     8153.22     8636.29     59.77 o 
   4   1   5    12120.95    12539.09     86.29 o 
   5   1   5     7904.96     7755.70     51.37 o 
   6   1   5     5476.44     5606.34     62.22 o 
   7   1   5      452.54      421.72     11.09 o 
   8   1   5       31.86       23.44      4.86 o 
   9   1   5      253.22      234.88      7.33 o 
  10   1   5       68.00       60.55      6.03 o 
  11   1   5        4.09        3.92      5.36 o 
  12   1   5       11.72       12.44      6.32 o 
  13   1   5        0.23       -5.10      6.26 o 
  14   1   5        3.61       13.60      7.15 o 
 -15   2   5        7.58        5.78     10.01 o 
 -14   2   5        7.60        6.96      7.69 o 
 -13   2   5        8.22        8.84      6.19 o 
 -12   2   5       29.58       20.56      5.70 o 
 -11   2   5      119.62      119.88      5.48 o 
 -10   2   5        5.26       -3.19      3.25 o 
  -9   2   5      396.62      381.83      7.61 o 
  -8   2   5     3710.29     3766.99     29.62 o 
  -7   2   5     4922.17     4542.86     33.43 o 
  -6   2   5     5988.62     5856.44     43.88 o 
  -5   2   5     3566.18     3483.96     29.75 o 
  -4   2   5     4219.80     4660.92     37.82 o 
  -3   2   5     3006.83     2918.42     24.82 o 
  -2   2   5     3183.94     3650.59     32.42 o 
  -1   2   5     4789.25     4630.86     39.59 o 
   0   2   5    10524.59    10352.62     77.65 o 
   1   2   5     3151.68     3612.36     26.28 o 
   2   2   5      251.44      254.64      3.93 o 
   3   2   5       97.67      112.83      2.74 o 
   4   2   5      636.37      612.87      6.74 o 
   5   2   5      735.78      717.07      7.04 o 
   6   2   5      701.41      774.25      9.69 o 
   7   2   5      729.55      677.25     10.58 o 
   8   2   5      965.65      930.90     13.46 o 
   9   2   5      580.13      547.71     10.69 o 
  10   2   5      398.44      448.86     10.32 o 
  11   2   5      168.82      189.31     11.33 o 
  12   2   5       68.73       65.02      8.46 o 
  13   2   5       24.67       34.00      8.23 o 
 -14   3   5       51.80       63.01     16.14 o 
 -13   3   5       50.43       46.03      6.38 o 
 -12   3   5      122.81      123.10     10.56 o 
 -11   3   5      164.97      166.91      7.53 o 
 -10   3   5       65.23       69.57      4.88 o 
  -9   3   5        1.70        4.31      3.12 o 
  -8   3   5      550.50      535.15      8.87 o 
  -7   3   5       16.35       16.75      2.85 o 
  -6   3   5        0.69        1.17      2.53 o 
  -5   3   5      131.32       76.91      3.09 o 
  -4   3   5     2354.26     2638.88     23.44 o 
  -3   3   5     1186.49      950.52     18.86 o 
  -2   3   5     2982.58     2774.26     44.89 o 
  -1   3   5      333.65      394.21      7.76 o 
   0   3   5     3309.57     3115.04     25.61 o 
   1   3   5     4013.06     4271.21     33.95 o 
   2   3   5     3967.70     4126.44     36.42 o 
   3   3   5     2747.22     2787.75     23.38 o 
   4   3   5     1512.89     1412.61     12.52 o 
   5   3   5      631.02      679.94      7.87 o 
   6   3   5      422.92      414.33      7.93 o 
   7   3   5       78.23       61.70      4.44 o 
   8   3   5      899.83      936.08     15.66 o 
   9   3   5       37.65       34.24      5.46 o 
  10   3   5      143.39      124.71      7.55 o 
  11   3   5        1.40        5.60      7.23 o 
  12   3   5        4.09        9.79      7.35 o 
  13   3   5        4.98       16.21     10.19 o 
 -14   4   5        1.21       -3.16     10.39 o 
 -13   4   5        7.20       -3.39      9.06 o 
 -12   4   5        5.64       18.86      5.83 o 
 -11   4   5        7.31        1.28      4.53 o 
 -10   4   5       53.17       72.06      5.56 o 
  -9   4   5       75.25       77.62      4.45 o 
  -8   4   5      319.35      308.65      6.96 o 
  -7   4   5     2205.67     2158.86     21.93 o 
  -6   4   5     1863.68     1983.64     20.41 o 
  -5   4   5     1973.64     1915.80     28.15 o 
  -4   4   5      440.39      403.27      9.28 o 
  -3   4   5      297.97      273.12      5.20 o 
  -2   4   5      194.00      249.36      5.69 o 
  -1   4   5     2534.69     2541.62     22.32 o 
   0   4   5     2137.67     1894.91     21.79 o 
   1   4   5     1156.68     1252.19     12.68 o 
   2   4   5      193.91      215.69      7.29 o 
   3   4   5       33.23       23.34      3.01 o 
   4   4   5      114.00      149.39      5.04 o 
   5   4   5      452.33      469.97      8.51 o 
   6   4   5      343.51      336.45      9.16 o 
   7   4   5      244.89      230.80      8.28 o 
   8   4   5      220.48      203.21      9.95 o 
   9   4   5      435.88      463.64     14.96 o 
  10   4   5      278.50      288.94     13.61 o 
  11   4   5      118.21      116.69     11.43 o 
  12   4   5       35.88       29.19     10.62 o 
 -13   5   5       12.77       22.91      7.83 o 
 -12   5   5        9.73        7.55      6.22 o 
 -11   5   5        1.20       -4.99      4.99 o 
 -10   5   5        1.86        4.33      4.96 o 
  -9   5   5       30.77       28.78      5.08 o 
  -8   5   5      288.26      244.89      8.09 o 
  -7   5   5      565.71      484.89      9.57 o 
  -6   5   5      421.34      398.99      8.13 o 
  -5   5   5        0.73        0.94      3.93 o 
  -4   5   5      921.34      946.14     11.79 o 
  -3   5   5     3057.72     2998.26     26.78 o 
  -2   5   5     1913.32     1896.73     20.00 o 
  -1   5   5     1056.36      997.63     11.63 o 
   0   5   5       85.40       66.78      3.38 o 
   1   5   5      199.50      168.16      5.33 o 
   2   5   5      150.77      177.41      5.70 o 
   3   5   5      931.21      822.54     11.76 o 
   4   5   5     2558.63     2564.48     26.35 o 
   5   5   5     2857.64     2818.95     28.97 o 
   6   5   5     1126.65     1233.57     25.46 o 
   7   5   5      160.29      164.95      7.98 o 
   8   5   5       15.20       36.09      7.32 o 
   9   5   5       56.90       67.76     17.08 o 
  10   5   5       10.59       16.21      7.84 o 
  11   5   5        1.01       11.47      9.70 o 
  12   5   5       21.92       20.47     10.65 o 
 -12   6   5       31.83       39.76      8.27 o 
 -11   6   5       72.71      103.83     10.36 o 
 -10   6   5      139.62      122.56      9.72 o 
  -9   6   5      152.27      144.59      8.72 o 
  -8   6   5      331.59      320.32     13.06 o 
  -7   6   5      670.83      645.76     16.93 o 
  -6   6   5     1060.70      983.78     18.59 o 
  -5   6   5     1940.99     1975.09     26.53 o 
  -4   6   5     2810.75     2802.16     34.87 o 
  -3   6   5     2283.72     2296.77     28.68 o 
  -2   6   5     2049.49     2033.66     27.29 o 
  -1   6   5     1196.36     1140.64     15.01 o 
   0   6   5      743.53      792.80     13.52 o 
   1   6   5      196.47      211.47      7.68 o 
   2   6   5      174.77      168.75      5.88 o 
   3   6   5        1.81        0.01      3.66 o 
   4   6   5       10.25        0.25      4.05 o 
   5   6   5      161.18      156.90      7.79 o 
   6   6   5      572.67      654.43     14.22 o 
   7   6   5      265.44      276.64     10.26 o 
   8   6   5      319.99      318.13     14.32 o 
   9   6   5      199.52      211.53     14.36 o 
  10   6   5      135.39      148.59     14.64 o 
  11   6   5      100.36      121.02     13.88 o 
 -11   7   5       12.46       11.91     11.98 o 
 -10   7   5        8.23        6.28     11.17 o 
  -9   7   5       40.80       46.37     11.43 o 
  -8   7   5      134.43      145.51     10.94 o 
  -7   7   5      188.05      196.97     11.35 o 
  -6   7   5      143.17      194.70     10.84 o 
  -5   7   5       22.67       26.95      7.48 o 
  -4   7   5      109.73      119.77      7.46 o 
  -3   7   5      229.77      198.24      8.65 o 
  -2   7   5       97.33       78.92      7.59 o 
  -1   7   5      312.49      326.14     11.99 o 
   0   7   5        5.68       -0.11      5.74 o 
   1   7   5        8.46        1.57      5.58 o 
   2   7   5      115.05      137.41      8.72 o 
   3   7   5      385.34      388.95     13.67 o 
   4   7   5      578.26      546.08     13.11 o 
   5   7   5      733.28      755.47     18.35 o 
   6   7   5      121.03      115.97      9.72 o 
   7   7   5       40.49       41.03     10.44 o 
   8   7   5        1.64        5.36      7.89 o 
   9   7   5        0.47       12.83     10.47 o 
  -9   8   5        2.35        1.22     11.90 o 
  -8   8   5       12.30       13.27     10.96 o 
  -7   8   5       40.78       62.18     12.02 o 
  -6   8   5       30.73       51.41      9.04 o 
  -5   8   5        5.83       16.55      8.01 o 
  -4   8   5      135.05      150.65     16.96 o 
  -3   8   5      139.70      170.07     41.28 o 
  -2   8   5       22.75       20.94      7.06 o 
  -1   8   5       12.18        8.87      6.94 o 
   0   8   5       51.32       30.09      7.37 o 
   1   8   5       28.82       28.53      7.42 o 
   2   8   5        6.71        9.49      7.22 o 
   3   8   5        2.66        5.22      7.47 o 
   4   8   5        9.50       12.39      7.65 o 
   5   8   5        4.79       10.96     13.96 o 
   6   8   5        6.56       -9.82     15.32 o 
   7   8   5       18.08       28.41     17.50 o 
  -6   9   5       14.81       17.71     12.42 o 
  -5   9   5        6.46       -3.62     11.39 o 
  -4   9   5       24.42       31.08     11.52 o 
  -3   9   5       18.08       20.07     13.98 o 
  -2   9   5       42.08       27.20     11.51 o 
  -1   9   5      294.29      296.85     17.12 o 
   0   9   5      546.28      518.53     17.52 o 
   1   9   5      769.00      813.46     21.53 o 
   2   9   5      741.92      792.46     26.32 o 
   3   9   5      505.09      508.82     22.11 o 
   4   9   5      251.19      245.38     24.77 o 
   5   9   5      130.39      135.78     21.64 o 
 -15   0   6      184.25      188.19     37.62 o 
 -14   0   6      228.54      219.00     11.92 o 
 -13   0   6      192.04      223.36     11.32 o 
 -12   0   6      112.68       94.28      8.23 o 
 -11   0   6        5.95        9.90      5.65 o 
 -10   0   6      682.82      592.09     19.07 o 
  -9   0   6     1592.26     1533.57     40.41 o 
  -8   0   6     2674.12     2597.83     36.90 o 
  -7   0   6      865.36      677.85     13.47 o 
  -6   0   6      100.52       95.41      5.03 o 
  -5   0   6     4572.44     4715.57     67.69 o 
  -4   0   6    14556.69    14741.23    158.79 o 
  -3   0   6    22140.14    26138.48    276.55 o 
  -2   0   6    16466.16    16274.86    173.24 o 
  -1   0   6     5332.15     5616.38     47.04 o 
   0   0   6     1029.51      955.44     11.21 o 
   1   0   6     8950.81     8759.12     92.03 o 
   2   0   6     8277.43     8483.79     89.40 o 
   3   0   6    16381.75    15898.85    165.06 o 
   4   0   6    22306.83    23239.50    240.26 o 
   5   0   6     1988.47     2134.18     34.85 o 
   6   0   6     2855.82     2662.37     37.44 o 
   7   0   6      151.02      124.56      6.07 o 
   8   0   6        2.39       -1.16      5.50 o 
   9   0   6       95.56       83.44      8.63 o 
  10   0   6       37.55       30.45      9.84 o 
  11   0   6        5.66       10.07     14.96 o 
  12   0   6        1.90       -4.23      8.63 o 
  13   0   6       11.25        8.32      9.65 o 
 -15   1   6        2.38        2.25      8.36 o 
 -14   1   6        2.62        4.60      5.90 o 
 -13   1   6       13.06       12.88      4.56 o 
 -12   1   6        4.10       -1.30      3.76 o 
 -11   1   6       16.72       22.87      4.66 o 
 -10   1   6       18.26       21.80      3.63 o 
  -9   1   6      116.82      119.10      4.68 o 
  -8   1   6      126.79      109.52      4.58 o 
  -7   1   6       63.88       98.57      4.07 o 
  -6   1   6      115.34      113.76      4.06 o 
  -5   1   6        5.41        4.14      1.75 o 
  -4   1   6       33.47       14.39      4.44 o 
  -3   1   6        1.82        0.33      1.57 o 
  -2   1   6     1922.20     2020.21     17.50 o 
  -1   1   6     4463.35     4015.94     25.76 o 
   0   1   6    11547.79    12917.36     83.07 o 
   1   1   6      430.12      463.97      4.88 o 
   2   1   6     2319.87     2228.29     16.85 o 
   3   1   6      456.59      585.83      5.99 o 
   4   1   6     1058.75     1149.80     10.22 o 
   5   1   6      582.88      677.21      9.33 o 
   6   1   6      207.79      165.41      4.53 o 
   7   1   6      447.87      436.39      8.50 o 
   8   1   6      485.58      466.27      9.43 o 
   9   1   6      246.19      248.80      7.87 o 
  10   1   6       25.96       24.05      5.70 o 
  11   1   6        2.23       -3.27      5.69 o 
  12   1   6       17.24       14.65      6.62 o 
  13   1   6        1.03        8.89      7.04 o 
 -15   2   6       43.12       52.69     11.63 o 
 -14   2   6       55.97       44.19      8.88 o 
 -13   2   6       56.71       44.72      7.12 o 
 -12   2   6        7.75        4.40      4.49 o 
 -11   2   6        2.49        1.65      4.05 o 
 -10   2   6       37.01       35.08      4.31 o 
  -9   2   6       18.80        4.87      3.41 o 
  -8   2   6      196.30      242.62      6.09 o 
  -7   2   6        1.96        2.46      2.48 o 
  -6   2   6      165.48      174.91      6.40 o 
  -5   2   6      980.38     1058.55     11.79 o 
  -4   2   6     6732.43     6584.16     52.13 o 
  -3   2   6     3890.50     3991.37     36.14 o 
  -2   2   6     1493.80     1513.07     17.18 o 
  -1   2   6     3134.30     3073.32     25.08 o 
   0   2   6      686.44      705.92      8.20 o 
   1   2   6     2124.21     2114.71     16.25 o 
   2   2   6     1856.72     1632.66     13.08 o 
   3   2   6     1653.76     1921.72     15.31 o 
   4   2   6     1571.11     1531.22     13.05 o 
   5   2   6      784.29      823.65      9.60 o 
   6   2   6       58.78       58.59      4.35 o 
   7   2   6      184.34      176.97      5.89 o 
   8   2   6      253.17      268.69      8.22 o 
   9   2   6       95.12      119.07      6.04 o 
  10   2   6      127.60      131.54      8.86 o 
  11   2   6       41.49       44.04      7.84 o 
  12   2   6       23.11       23.68      7.97 o 
  13   2   6       47.17       66.43      9.44 o 
 -14   3   6       13.61       19.37      8.66 o 
 -13   3   6       20.71       17.94      7.05 o 
 -12   3   6       25.03       21.79      7.49 o 
 -11   3   6       96.89       79.70      5.53 o 
 -10   3   6      302.39      313.43      9.29 o 
  -9   3   6      886.47      818.81     11.32 o 
  -8   3   6     1607.08     1544.26     17.33 o 
  -7   3   6     2609.74     2680.35     25.47 o 
  -6   3   6     4498.15     4029.84     38.45 o 
  -5   3   6     4119.18     4193.88     35.55 o 
  -4   3   6     5138.30     4873.44     40.05 o 
  -3   3   6     5006.16     5191.18     52.37 o 
  -2   3   6     3903.26     3552.40     36.57 o 
  -1   3   6      140.07      191.44      4.21 o 
   0   3   6        6.99        2.45      1.72 o 
   1   3   6       84.05       94.12      3.10 o 
   2   3   6       30.85       30.63      2.53 o 
   3   3   6       45.91       58.37      2.66 o 
   4   3   6       86.84       61.78      2.58 o 
   5   3   6      292.81      337.53      9.88 o 
   6   3   6      935.59      938.79     12.56 o 
   7   3   6     2146.21     2142.89     26.15 o 
   8   3   6     1854.56     1878.07     24.58 o 
   9   3   6      960.67      910.64     16.37 o 
  10   3   6      292.71      323.79     13.89 o 
  11   3   6       54.07       61.30      8.65 o 
  12   3   6        4.34       -5.05      9.33 o 
  13   3   6        2.91       16.32     10.81 o 
 -14   4   6        1.44       -8.22      8.71 o 
 -13   4   6       27.19       30.01      8.68 o 
 -12   4   6       56.59       60.47      7.78 o 
 -11   4   6      109.49      126.09      7.35 o 
 -10   4   6       44.96       43.78      5.02 o 
  -9   4   6       97.49       80.77      4.70 o 
  -8   4   6       16.11       13.79      3.39 o 
  -7   4   6      288.20      242.16      6.62 o 
  -6   4   6       90.85       80.51      4.62 o 
  -5   4   6      924.91      967.92     11.87 o 
  -4   4   6      385.77      386.53      7.40 o 
  -3   4   6     1357.24     1271.97     12.79 o 
  -2   4   6      180.46      163.90      5.16 o 
  -1   4   6     1181.21     1096.56     11.82 o 
   0   4   6     1555.44     1549.69     16.33 o 
   1   4   6     1459.22     1437.99     14.09 o 
   2   4   6      318.33      332.04      6.89 o 
   3   4   6       39.84       51.60      3.55 o 
   4   4   6      115.75      110.20      6.76 o 
   5   4   6        6.93        8.99      3.85 o 
   6   4   6       87.29      131.78      6.49 o 
   7   4   6       23.29       28.17      6.44 o 
   8   4   6      148.16      142.26      9.10 o 
   9   4   6       53.85       72.23      9.68 o 
  10   4   6        1.55       -0.31      6.82 o 
  11   4   6        5.05       -1.05      7.54 o 
  12   4   6        7.27        7.14     10.15 o 
 -13   5   6       19.64        6.10      9.06 o 
 -12   5   6       58.32       52.77     12.34 o 
 -11   5   6      115.95       94.52      7.52 o 
 -10   5   6      271.33      282.75      9.54 o 
  -9   5   6      508.65      471.99     11.31 o 
  -8   5   6      699.04      716.15     12.59 o 
  -7   5   6     1420.35     1410.34     18.90 o 
  -6   5   6     2021.89     1942.54     20.47 o 
  -5   5   6     1790.44     1784.73     21.59 o 
  -4   5   6     1549.74     1572.17     19.04 o 
  -3   5   6     1353.40     1387.85     16.40 o 
  -2   5   6     1365.00     1349.19     14.57 o 
  -1   5   6      566.80      587.83      8.56 o 
   0   5   6      202.05      225.41      5.91 o 
   1   5   6       75.93       89.00      4.33 o 
   2   5   6       56.45       53.94      4.29 o 
   3   5   6      375.81      392.07      9.64 o 
   4   5   6      413.80      441.18      9.02 o 
   5   5   6      496.11      526.70     11.53 o 
   6   5   6     1051.94     1106.42     17.93 o 
   7   5   6     1128.95     1154.58     18.90 o 
   8   5   6      592.23      668.57     17.46 o 
   9   5   6      285.13      295.66     13.15 o 
  10   5   6      130.72      141.18     13.67 o 
  11   5   6       51.63       59.77     11.57 o 
 -12   6   6        4.48        4.49      7.48 o 
 -11   6   6        0.40       -7.61      7.61 o 
 -10   6   6        0.40        1.89      6.36 o 
  -9   6   6      115.53      138.67     10.55 o 
  -8   6   6      308.02      358.28     13.85 o 
  -7   6   6      361.79      364.01     13.51 o 
  -6   6   6        1.39        2.44      5.02 o 
  -5   6   6      223.92      227.03      8.74 o 
  -4   6   6     1116.35     1012.32     17.18 o 
  -3   6   6     1183.60     1138.97     18.11 o 
  -2   6   6      279.44      267.81      7.65 o 
  -1   6   6        9.00        5.02      3.46 o 
   0   6   6      104.42      116.89      5.90 o 
   1   6   6        6.07        5.56      3.54 o 
   2   6   6      525.39      489.22     12.72 o 
   3   6   6      992.74     1061.46     21.79 o 
   4   6   6      769.77      793.75     12.81 o 
   5   6   6     1060.87     1005.63     17.27 o 
   6   6   6        6.06        6.70      5.66 o 
   7   6   6        0.25        2.09      5.57 o 
   8   6   6      140.71      130.78     10.08 o 
   9   6   6       41.96       65.56     11.70 o 
  10   6   6       10.90       -0.10      9.74 o 
 -11   7   6       24.08       25.78     14.84 o 
 -10   7   6       21.18       22.64     10.98 o 
  -9   7   6       28.25       22.27     11.44 o 
  -8   7   6       26.71       10.61      7.59 o 
  -7   7   6       35.92       38.13      7.87 o 
  -6   7   6      126.12      164.22     10.66 o 
  -5   7   6       39.02       46.99      6.53 o 
  -4   7   6       55.76       31.55      6.08 o 
  -3   7   6       11.47        3.74      5.16 o 
  -2   7   6       42.97       42.14      7.18 o 
  -1   7   6        1.08        0.88      5.69 o 
   0   7   6       81.77       97.90      7.83 o 
   1   7   6       16.21       10.81      5.95 o 
   2   7   6       86.91       75.10      6.36 o 
   3   7   6      299.56      319.66     10.49 o 
   4   7   6      639.21      683.46     17.19 o 
   5   7   6      535.57      577.77     16.53 o 
   6   7   6      257.96      228.26     12.50 o 
   7   7   6       66.88       66.07      8.72 o 
   8   7   6       19.06       24.28      9.98 o 
   9   7   6        9.99       12.12     14.66 o 
  -9   8   6       34.21       35.07     15.75 o 
  -8   8   6       23.34       33.50     12.49 o 
  -7   8   6       11.96        6.59      8.48 o 
  -6   8   6        0.63       -6.30      7.39 o 
  -5   8   6       24.19       11.02      7.62 o 
  -4   8   6      173.49      158.84     13.72 o 
  -3   8   6      482.26      539.03     22.02 o 
  -2   8   6      697.55      654.85     17.28 o 
  -1   8   6      742.30      739.48     18.52 o 
   0   8   6      886.02      906.24     22.05 o 
   1   8   6      906.28     1010.85     52.61 o 
   2   8   6     1050.33      988.20     21.70 o 
   3   8   6      902.66      863.39     25.16 o 
   4   8   6      588.41      541.18     31.00 o 
   5   8   6      270.38      279.52     24.32 o 
   6   8   6       93.72       72.41     17.09 o 
   7   8   6       22.00        7.36     15.64 o 
  -6   9   6       16.49       12.79     12.31 o 
  -5   9   6        6.45      -10.49     10.49 o 
  -4   9   6        7.10       -2.51     11.15 o 
  -3   9   6        3.75       11.72     10.67 o 
  -2   9   6       11.09       15.56     10.22 o 
  -1   9   6        6.99       -1.80      7.98 o 
   0   9   6       52.00       44.18      8.70 o 
   1   9   6       43.81       61.87     16.34 o 
   2   9   6       26.17       27.45     11.15 o 
   3   9   6        4.71       -1.32     15.86 o 
   4   9   6        0.02       -2.68     15.86 o 
 -15   1   7      114.87      124.20     17.31 o 
 -14   1   7       58.39       73.31      6.69 o 
 -13   1   7        1.88       -0.58      4.84 o 
 -12   1   7        1.83        4.41      4.30 o 
 -11   1   7      116.89      119.55      5.92 o 
 -10   1   7        3.29        1.00      3.53 o 
  -9   1   7       16.10        6.32      3.57 o 
  -8   1   7      205.36      195.73      5.90 o 
  -7   1   7       46.91       50.21      3.45 o 
  -6   1   7     2645.55     2732.85     24.99 o 
  -5   1   7     9119.82     9225.98     72.61 o 
  -4   1   7    14015.74    14696.71    112.35 o 
  -3   1   7    12840.42    11935.59    129.37 o 
  -2   1   7     6065.89     6303.42     45.59 o 
  -1   1   7     3889.66     3784.44     24.44 o 
   0   1   7      101.48      132.00      2.62 o 
   1   1   7     1016.14     1037.07      9.04 o 
   2   1   7     2970.55     3129.00     23.15 o 
   3   1   7     3460.97     3812.92     27.90 o 
   4   1   7     2852.97     2927.79     22.32 o 
   5   1   7       97.05      133.26      4.44 o 
   6   1   7       60.01       66.62      3.98 o 
   7   1   7      165.55      166.14      5.79 o 
   8   1   7      819.01      854.98     13.76 o 
   9   1   7      319.76      330.12     10.81 o 
  10   1   7      230.38      230.84      9.18 o 
  11   1   7      178.03      166.03      8.72 o 
  12   1   7      103.46      120.57      8.50 o 
  13   1   7       67.25       72.09      8.22 o 
 -15   2   7       12.61        2.58      8.85 o 
 -14   2   7       27.27        9.44      8.17 o 
 -13   2   7       83.09       70.30      6.10 o 
 -12   2   7      146.07      125.72      6.65 o 
 -11   2   7      232.13      186.44      7.05 o 
 -10   2   7       82.50       70.97      4.95 o 
  -9   2   7      293.38      298.80      7.51 o 
  -8   2   7      433.57      403.64      8.04 o 
  -7   2   7     1051.12     1006.73     12.77 o 
  -6   2   7     1217.36     1283.79     14.19 o 
  -5   2   7     1651.15     1617.44     16.20 o 
  -4   2   7     1894.37     2105.06     24.85 o 
  -3   2   7      203.12      136.29      5.75 o 
  -2   2   7      866.71      909.07      9.68 o 
  -1   2   7      284.68      345.27      4.22 o 
   0   2   7      868.10      824.87      6.75 o 
   1   2   7     1238.33     1445.11     10.32 o 
   2   2   7      174.09      174.86      2.45 o 
   3   2   7      226.52      186.81      3.48 o 
   4   2   7      310.13      306.88      5.26 o 
   5   2   7      101.97       75.10      4.99 o 
   6   2   7      430.01      524.85      9.64 o 
   7   2   7     1076.28      991.15     13.67 o 
   8   2   7     1096.84     1086.70     17.29 o 
   9   2   7      616.86      616.80     11.68 o 
  10   2   7        6.91       -1.65      6.17 o 
  11   2   7       11.75        8.16      7.35 o 
  12   2   7       38.62       53.29      8.58 o 
  13   2   7        6.75       24.14      9.06 o 
 -14   3   7       21.78       15.92      9.01 o 
 -13   3   7       75.42       88.65     12.88 o 
 -12   3   7       65.94       69.25      7.41 o 
 -11   3   7       82.15       69.64      5.69 o 
 -10   3   7      220.43      230.03      7.33 o 
  -9   3   7      120.89      114.73      5.62 o 
  -8   3   7       94.48       82.54      4.25 o 
  -7   3   7       42.67       55.71      6.34 o 
  -6   3   7        1.51       -0.99      2.49 o 
  -5   3   7       63.87       65.17      3.36 o 
  -4   3   7        5.74        9.19      2.15 o 
  -3   3   7     2633.46     2836.15     27.38 o 
  -2   3   7      165.60      169.88      5.86 o 
  -1   3   7     2379.89     2451.43     21.38 o 
   0   3   7     1284.59     1178.60     12.69 o 
   1   3   7      755.00      850.43      8.19 o 
   2   3   7      754.21      708.23     11.56 o 
   3   3   7      286.67      300.60      5.22 o 
   4   3   7      146.79      123.17      4.33 o 
   5   3   7        0.15        2.35      2.68 o 
   6   3   7       70.23       60.30      4.92 o 
   7   3   7        0.77        3.41      4.75 o 
   8   3   7       78.24       79.33     10.65 o 
   9   3   7        5.84        2.03      6.19 o 
  10   3   7       14.59       17.48      7.07 o 
  11   3   7        8.98        8.46     14.77 o 
  12   3   7        4.97       16.03     10.25 o 
 -14   4   7       70.63       73.93     10.96 o 
 -13   4   7      128.49      105.73     11.01 o 
 -12   4   7      221.16      238.06     10.73 o 
 -11   4   7      332.47      348.27     12.22 o 
 -10   4   7      701.00      719.24     14.85 o 
  -9   4   7      665.35      702.57     11.74 o 
  -8   4   7     1354.29     1256.37     15.78 o 
  -7   4   7      446.31      493.28      9.08 o 
  -6   4   7      996.78     1057.46     19.71 o 
  -5   4   7     1771.55     1761.83     18.08 o 
  -4   4   7      870.60      800.69     12.05 o 
  -3   4   7      385.95      331.43      6.44 o 
  -2   4   7     1352.87     1206.63     12.98 o 
  -1   4   7     1487.25     1629.31     17.32 o 
   0   4   7     5262.47     5478.79     43.90 o 
   1   4   7     5024.98     4992.78     44.49 o 
   2   4   7     3795.48     3708.82     34.35 o 
   3   4   7     2180.45     2125.96     21.88 o 
   4   4   7     2071.07     2147.92     25.38 o 
   5   4   7     2769.70     2755.54     49.04 o 
   6   4   7     3415.62     3317.93     43.14 o 
   7   4   7     2530.76     2435.03     35.11 o 
   8   4   7     1734.41     1718.43     32.24 o 
   9   4   7      345.19      367.95     13.52 o 
  10   4   7       87.57       62.51      8.91 o 
  11   4   7        0.61        2.11      7.94 o 
  12   4   7        0.12       -5.61     10.06 o 
 -13   5   7        2.32        2.94      9.34 o 
 -12   5   7       23.79       19.88     10.43 o 
 -11   5   7        0.16       -5.46      5.46 o 
 -10   5   7       46.22       36.38      6.41 o 
  -9   5   7      367.67      385.75     12.12 o 
  -8   5   7      406.42      395.20     10.12 o 
  -7   5   7      437.11      450.19     10.20 o 
  -6   5   7       85.28      109.45      4.93 o 
  -5   5   7      236.92      214.84      7.04 o 
  -4   5   7      420.57      430.57      9.51 o 
  -3   5   7      298.92      329.99      6.94 o 
  -2   5   7        6.43       19.11      3.79 o 
  -1   5   7      396.88      421.97      7.39 o 
   0   5   7      416.23      376.86      8.83 o 
   1   5   7       64.98       49.86      3.88 o 
   2   5   7      137.72      162.65      5.69 o 
   3   5   7      705.19      548.04      9.62 o 
   4   5   7      558.19      587.15     12.00 o 
   5   5   7      250.31      255.83      8.88 o 
   6   5   7       35.79       47.12      5.59 o 
   7   5   7       40.09       67.70      8.14 o 
   8   5   7        0.17       12.35      6.80 o 
   9   5   7        1.81       -1.95      7.12 o 
  10   5   7        5.44       20.32     10.49 o 
  11   5   7        2.40       14.38     10.97 o 
 -12   6   7       48.25       34.53      8.75 o 
 -11   6   7       90.95       91.45     10.39 o 
 -10   6   7      171.19      124.38     13.59 o 
  -9   6   7      262.54      291.30     13.23 o 
  -8   6   7      429.35      450.13     15.20 o 
  -7   6   7      405.55      401.45     12.07 o 
  -6   6   7      522.10      455.44     12.09 o 
  -5   6   7      538.35      589.52     13.43 o 
  -4   6   7      381.67      465.79     10.25 o 
  -3   6   7      205.19      218.69      6.48 o 
  -2   6   7       72.57       64.10      4.27 o 
  -1   6   7      140.29      155.85      5.86 o 
   0   6   7       84.45      107.79      5.25 o 
   1   6   7       32.79       33.36      6.18 o 
   2   6   7       52.59       68.72      5.27 o 
   3   6   7      473.38      484.64     14.09 o 
   4   6   7      592.81      575.16     14.55 o 
   5   6   7      638.00      652.23     16.67 o 
   6   6   7      339.67      374.70     13.32 o 
   7   6   7      140.35      142.25      9.75 o 
   8   6   7       27.74       23.41      9.27 o 
   9   6   7       13.93       32.69     11.02 o 
  10   6   7       10.37       27.89     10.70 o 
 -11   7   7        0.12       -7.49     10.77 o 
 -10   7   7       10.03       -3.58     10.19 o 
  -9   7   7        1.27        6.65     10.30 o 
  -8   7   7       20.83       25.80      8.26 o 
  -7   7   7       46.45       28.02      7.96 o 
  -6   7   7      398.94      359.07     20.36 o 
  -5   7   7     1070.09     1089.65     19.64 o 
  -4   7   7     1893.49     1915.83     27.11 o 
  -3   7   7     2233.21     2084.96     33.50 o 
  -2   7   7     1643.57     1672.32     27.89 o 
  -1   7   7      741.98      734.67     23.21 o 
   0   7   7      929.01      947.68     19.66 o 
   1   7   7      427.71      451.89     11.65 o 
   2   7   7      754.75      708.13     15.57 o 
   3   7   7      505.21      499.20     12.64 o 
   4   7   7       88.90       83.96      8.58 o 
   5   7   7       30.78       36.91      6.84 o 
   6   7   7       32.72       44.37      8.04 o 
   7   7   7      117.15      155.44     12.92 o 
   8   7   7      121.39      127.12     13.00 o 
   9   7   7       92.72       91.13     13.72 o 
  -9   8   7       21.66       18.23     12.77 o 
  -8   8   7       53.30       30.45     13.23 o 
  -7   8   7       38.93       32.01      9.23 o 
  -6   8   7       13.19        0.69     10.55 o 
  -5   8   7        9.99       -4.66      9.85 o 
  -4   8   7       77.47       73.29      9.18 o 
  -3   8   7       94.51      105.15      9.95 o 
  -2   8   7       16.67        8.76      7.04 o 
  -1   8   7        2.44        2.66      6.77 o 
   0   8   7        2.20       -5.50      7.04 o 
   1   8   7        0.86        0.68      7.00 o 
   2   8   7       91.53       95.69      9.33 o 
   3   8   7      259.75      245.37     15.41 o 
   4   8   7      271.93      295.89     23.14 o 
   5   8   7      137.13      187.56     20.41 o 
   6   8   7        8.97       12.27     15.46 o 
   7   8   7       18.98       53.64     16.50 o 
  -6   9   7       46.69       52.13     13.18 o 
  -5   9   7       96.78       97.35     14.56 o 
  -4   9   7      120.26      109.11     30.66 o 
  -3   9   7      135.79       92.97     13.67 o 
  -2   9   7      403.82      413.43     16.27 o 
  -1   9   7      377.45      406.00     20.20 o 
   0   9   7      464.64      491.69     21.83 o 
   1   9   7      275.45      290.15     22.34 o 
   2   9   7      155.43      169.48     19.46 o 
   3   9   7       52.92       56.05     18.46 o 
   4   9   7       10.40      -12.09     15.32 o 
 -15   0   8       52.41       68.60     18.05 o 
 -14   0   8        1.70       -6.37      6.92 o 
 -13   0   8       70.78       75.40      8.43 o 
 -12   0   8       21.74       41.58      7.49 o 
 -11   0   8       93.94       91.66     13.36 o 
 -10   0   8       12.94        2.17      6.25 o 
  -9   0   8       26.86       42.34      9.36 o 
  -8   0   8       30.83       57.16      6.80 o 
  -7   0   8      731.28      717.57     19.81 o 
  -6   0   8     2693.75     2711.54     47.91 o 
  -5   0   8     4593.69     4279.24     77.18 o 
  -4   0   8     3637.44     3535.22     43.56 o 
  -1   0   8     4355.63     4160.80     36.19 o 
   0   0   8      164.75      216.32      5.89 o 
   1   0   8     4138.61     4249.14     47.08 o 
   2   0   8      140.42      155.34      5.18 o 
   3   0   8      268.53      327.59      7.40 o 
   4   0   8      138.30       96.22      7.36 o 
   5   0   8       14.03       17.57      3.75 o 
   6   0   8     1273.08     1232.05     18.78 o 
   7   0   8      285.34      312.11     11.93 o 
   8   0   8      396.56      396.46     29.39 o 
   9   0   8      520.68      492.36     17.24 o 
  10   0   8      409.80      350.54     15.69 o 
  11   0   8      425.86      406.51     23.27 o 
  12   0   8      134.69      148.43     14.73 o 
  13   0   8       60.85       53.41     11.63 o 
 -15   1   8       18.91       24.37      9.22 o 
 -14   1   8       65.82       59.01      6.92 o 
 -13   1   8       84.38       72.26      6.25 o 
 -12   1   8      190.14      163.82      7.11 o 
 -11   1   8      154.72      180.57      6.85 o 
 -10   1   8      113.75      103.95      5.48 o 
  -9   1   8        6.19       13.34      3.43 o 
  -8   1   8       36.98       25.73      3.44 o 
  -7   1   8      414.18      399.92      8.46 o 
  -6   1   8     1212.65     1205.45     15.16 o 
  -5   1   8     1775.79     1534.45     25.18 o 
  -4   1   8      954.84      821.15      9.97 o 
  -3   1   8        8.77       10.86      1.70 o 
  -2   1   8      334.51      416.76      7.75 o 
  -1   1   8     4015.43     3981.36     25.84 o 
   0   1   8     4828.64     5225.47     33.01 o 
   1   1   8     2463.33     2467.58     18.92 o 
   2   1   8      304.57      286.42      4.14 o 
   3   1   8        9.39       10.58      1.55 o 
   4   1   8      259.71      309.23      5.22 o 
   5   1   8      808.62      771.48     13.63 o 
   6   1   8     3714.29     3685.60     34.47 o 
   7   1   8     1155.45     1231.79     15.64 o 
   8   1   8      811.81      767.06     17.50 o 
   9   1   8       64.75       57.91      6.14 o 
  10   1   8        1.07        3.54      5.36 o 
  11   1   8        3.22       18.92      6.40 o 
  12   1   8        4.44        6.31      6.82 o 
  13   1   8        0.08       15.75      8.99 o 
 -15   2   8       31.80       28.46      9.70 o 
 -14   2   8       11.60       11.12      8.46 o 
 -13   2   8        0.06        4.46      5.16 o 
 -12   2   8       17.78       11.32      4.86 o 
 -11   2   8      120.57      100.78      5.91 o 
 -10   2   8       25.84       28.03      4.23 o 
  -9   2   8      258.92      232.06      6.91 o 
  -8   2   8      877.60      828.76     11.97 o 
  -7   2   8     1330.10     1217.67     16.64 o 
  -6   2   8     3802.58     3916.23     31.68 o 
  -5   2   8     6105.60     6229.32     55.89 o 
  -4   2   8     6440.31     6471.65     57.24 o 
  -3   2   8     8721.58     8908.60     69.37 o 
  -2   2   8     4668.37     4545.06     36.62 o 
  -1   2   8     3158.99     3415.72     22.59 o 
   0   2   8     3325.33     3234.98     25.95 o 
   1   2   8     2775.49     2732.69     18.21 o 
   2   2   8     1217.41     1238.18      9.91 o 
   3   2   8      129.93      170.10      4.04 o 
   4   2   8        3.75        5.53      2.44 o 
   5   2   8       83.12       86.97      4.63 o 
   6   2   8      624.04      631.16     11.12 o 
   7   2   8      178.18      162.60      6.08 o 
   8   2   8      361.52      389.03      9.26 o 
   9   2   8      324.14      369.57     12.36 o 
  10   2   8      340.44      386.23     14.15 o 
  11   2   8      183.04      198.32     11.52 o 
  12   2   8       82.83      115.99     10.66 o 
 -14   3   8      107.17      127.08     11.74 o 
 -13   3   8      244.05      207.00     21.14 o 
 -12   3   8      323.52      329.79      9.66 o 
 -11   3   8      283.17      251.07      8.01 o 
 -10   3   8      100.64      104.69      5.66 o 
  -9   3   8       12.72       14.50      3.63 o 
  -8   3   8       18.52       11.71      3.29 o 
  -7   3   8      238.68      218.79      6.16 o 
  -6   3   8      922.27      855.63     11.28 o 
  -5   3   8     2243.83     2225.53     23.78 o 
  -4   3   8      922.55      960.30     12.61 o 
  -3   3   8       33.37       44.90      2.91 o 
  -2   3   8     3610.67     3772.72     31.58 o 
  -1   3   8    10459.14    10364.97     67.76 o 
   0   3   8     7015.58     6827.38     48.79 o 
   1   3   8     1930.09     2072.72     15.46 o 
   2   3   8       68.31       67.21      2.82 o 
   3   3   8       17.74       12.97      2.54 o 
   4   3   8       68.53       76.05      5.21 o 
   5   3   8      993.67      993.78     14.57 o 
   6   3   8     2534.51     2427.62     35.21 o 
   7   3   8     1877.70     1859.76     28.47 o 
   8   3   8      501.26      487.18     17.20 o 
   9   3   8       20.23       17.76      6.73 o 
  10   3   8       73.01       63.84      8.86 o 
  11   3   8       84.54       92.35     12.42 o 
  12   3   8       42.69       67.25     12.51 o 
 -14   4   8        5.27        9.76      9.37 o 
 -13   4   8       27.47       24.20      9.53 o 
 -12   4   8        6.14       -0.91      7.85 o 
 -11   4   8       16.19       22.97      5.94 o 
 -10   4   8       14.57       20.31      4.32 o 
  -9   4   8      280.74      313.88      8.37 o 
  -8   4   8      198.89      212.74      6.74 o 
  -7   4   8        0.36        2.72      3.21 o 
  -6   4   8        0.25        3.61      3.11 o 
  -5   4   8       27.41       33.19      3.15 o 
  -4   4   8       71.09       54.43      3.50 o 
  -3   4   8      435.23      386.30      7.17 o 
  -2   4   8        4.98       16.98      2.71 o 
  -1   4   8       20.39       15.49      2.59 o 
   0   4   8      114.54       77.88      3.37 o 
   1   4   8      148.45      132.86      4.77 o 
   2   4   8       66.70       83.13      4.63 o 
   3   4   8       34.84       50.25      4.41 o 
   4   4   8       19.32        9.98      3.76 o 
   5   4   8        5.50        6.13      5.49 o 
   6   4   8       94.55      103.52      7.41 o 
   7   4   8       14.45       27.02      6.98 o 
   8   4   8       55.74       78.37     10.15 o 
   9   4   8        1.05        2.40      6.93 o 
  10   4   8        0.14        1.37      7.28 o 
  11   4   8        6.87        9.24     10.03 o 
 -13   5   8      158.32      176.77     13.30 o 
 -12   5   8      231.77      243.07     12.01 o 
 -11   5   8      337.62      340.04     11.44 o 
 -10   5   8      405.81      437.04     13.60 o 
  -9   5   8      289.34      295.87      9.53 o 
  -8   5   8      329.93      294.75      9.24 o 
  -7   5   8      337.38      330.47      8.10 o 
  -6   5   8      316.61      344.25      9.03 o 
  -5   5   8      157.37      151.17      5.43 o 
  -4   5   8        7.26        9.73      3.21 o 
  -3   5   8       67.56       61.09      4.25 o 
  -2   5   8     1653.31     1619.57     16.99 o 
  -1   5   8     2482.00     2426.16     25.06 o 
   0   5   8     1895.31     1771.02     19.73 o 
   1   5   8     1560.84     1531.14     22.35 o 
   2   5   8     1429.09     1477.97     17.52 o 
   3   5   8     1596.14     1551.40     20.80 o 
   4   5   8     1574.40     1623.39     22.03 o 
   5   5   8     1172.58     1153.16     20.05 o 
   6   5   8      657.37      612.51     15.28 o 
   7   5   8      502.65      568.49     15.94 o 
   8   5   8       83.02       81.98      8.92 o 
   9   5   8        5.37       -0.52      7.25 o 
  10   5   8        2.58        7.67     10.47 o 
  11   5   8        8.98       13.67     13.18 o 
 -12   6   8       57.22       43.96     11.53 o 
 -11   6   8       23.80       12.64     11.08 o 
 -10   6   8       17.80        6.98     10.21 o 
  -9   6   8        7.17        1.40      6.94 o 
  -8   6   8       57.14       49.22      8.09 o 
  -7   6   8      386.96      383.48     11.84 o 
  -6   6   8      873.63      943.60     17.46 o 
  -5   6   8     1378.84     1404.26     16.90 o 
  -4   6   8     1437.34     1537.98     17.64 o 
  -3   6   8      914.67      922.97     15.77 o 
  -2   6   8      704.05      698.19     11.66 o 
  -1   6   8       29.74       44.61      4.62 o 
   0   6   8      625.39      618.06     10.95 o 
   1   6   8      214.87      192.65      6.80 o 
   2   6   8      307.91      328.23      8.43 o 
   3   6   8       58.09       68.00      6.05 o 
   4   6   8       14.76       11.91      5.25 o 
   5   6   8      154.34      201.71      8.65 o 
   6   6   8        6.62        4.08      6.79 o 
   7   6   8       33.54        5.27      9.06 o 
   8   6   8       11.91       20.81      9.53 o 
   9   6   8       45.97       36.56     11.17 o 
 -10   7   8      152.32      176.47     29.89 o 
  -9   7   8      180.81      195.98     15.76 o 
  -8   7   8      202.91      188.30     11.82 o 
  -7   7   8       69.56       96.75      9.67 o 
  -6   7   8        9.77        4.46      5.93 o 
  -5   7   8      207.24      241.03     10.04 o 
  -4   7   8      281.72      304.47     12.52 o 
  -3   7   8       68.34       53.56      7.58 o 
  -2   7   8        1.76       14.20      6.34 o 
  -1   7   8        1.57        0.08      6.01 o 
   0   7   8       21.55       21.26      5.48 o 
   1   7   8      591.49      603.93     17.75 o 
   2   7   8      941.71      874.47     16.26 o 
   3   7   8     1167.81     1244.88     34.22 o 
   4   7   8      899.45      927.55     24.59 o 
   5   7   8      182.43      132.61      8.38 o 
   6   7   8      123.23      111.40     18.71 o 
   7   7   8        1.41       -8.63      8.63 o 
   8   7   8        2.23       11.30      9.76 o 
  -9   8   8       22.39       21.40     12.64 o 
  -8   8   8       31.44       38.85     12.32 o 
  -7   8   8      107.26      140.31     11.36 o 
  -6   8   8      157.35      170.87     14.64 o 
  -5   8   8      232.03      159.40     17.66 o 
  -4   8   8      334.62      322.00     13.79 o 
  -3   8   8      272.48      298.20     13.05 o 
  -2   8   8      247.68      210.26     11.72 o 
  -1   8   8      156.93      146.03      9.89 o 
   0   8   8       91.64      118.87     11.37 o 
   1   8   8       21.74       19.38     10.11 o 
   2   8   8        2.23        1.22      9.11 o 
   3   8   8        2.27       -7.64     13.55 o 
   4   8   8       20.92       17.23     15.18 o 
   5   8   8       58.10       71.46     17.91 o 
   6   8   8       61.74       57.23     16.77 o 
  -6   9   8       46.68       61.20     18.55 o 
  -5   9   8       51.78       56.35     12.67 o 
  -4   9   8       38.17       32.53     12.58 o 
  -3   9   8        0.25        6.89     11.41 o 
  -2   9   8      100.10      101.75     13.36 o 
  -1   9   8      164.03      178.39     21.59 o 
   0   9   8      171.77      160.81     14.56 o 
   1   9   8       45.75       56.29     15.21 o 
   2   9   8        0.51        2.32     15.86 o 
   3   9   8        2.23       13.73     16.50 o 
 -15   1   9        8.65       21.85     11.87 o 
 -14   1   9        1.15        4.28      6.88 o 
 -13   1   9       73.59       69.62      6.46 o 
 -12   1   9       92.06       91.28      6.19 o 
 -11   1   9      271.85      259.47      7.95 o 
 -10   1   9      667.50      616.96     12.36 o 
  -9   1   9      770.85      763.71     13.18 o 
  -8   1   9     1307.82     1315.97     17.56 o 
  -7   1   9     1958.42     1901.91     21.86 o 
  -6   1   9     2863.95     2779.38     28.55 o 
  -5   1   9     4676.82     4400.60     41.09 o 
  -4   1   9     5947.00     5903.97     44.56 o 
  -3   1   9     7414.67     7319.17     50.07 o 
  -2   1   9     4874.20     5496.01     35.56 o 
  -1   1   9     4458.72     4175.56     27.27 o 
   0   1   9      351.72      424.45      4.89 o 
   1   1   9      287.64      314.91      4.10 o 
   2   1   9      107.11       57.95      2.24 o 
   3   1   9     1116.00     1166.09     13.95 o 
   4   1   9     1691.18     1647.37     15.48 o 
   5   1   9      208.20      213.43      5.80 o 
   6   1   9      330.54      384.23      8.12 o 
   7   1   9      482.59      485.34      9.52 o 
   8   1   9      735.19      719.62     13.94 o 
   9   1   9      754.03      812.82     15.72 o 
  10   1   9      526.22      587.79     14.10 o 
  11   1   9      294.86      319.33     15.44 o 
  12   1   9       82.10      106.91     10.34 o 
 -15   2   9       47.30       28.19      9.49 o 
 -14   2   9      152.55      157.70      9.01 o 
 -13   2   9      177.56      193.33      8.14 o 
 -12   2   9      142.81      148.57      7.04 o 
 -11   2   9       12.69       17.44      4.73 o 
 -10   2   9       25.69       16.10      4.29 o 
  -9   2   9       80.63       70.93      4.83 o 
  -8   2   9      137.84      139.92      6.05 o 
  -7   2   9       56.76       51.94      3.86 o 
  -6   2   9      288.09      280.90      6.57 o 
  -5   2   9      758.12      741.19     11.01 o 
  -4   2   9      232.02      196.28      6.86 o 
  -3   2   9     4460.97     4512.28     40.83 o 
  -2   2   9    10012.33    10371.71     79.56 o 
  -1   2   9     8540.69     8817.99     54.79 o 
   0   2   9     6338.70     6075.52     41.55 o 
   1   2   9     1991.37     2143.44     14.92 o 
   2   2   9      211.46      218.30      3.84 o 
   3   2   9      147.54      144.99      3.96 o 
   4   2   9      438.94      442.80      7.71 o 
   5   2   9     1042.76     1025.64     13.04 o 
   6   2   9     1011.22     1023.32     13.65 o 
   7   2   9      368.79      367.41      8.78 o 
   8   2   9        1.51        0.50      4.77 o 
   9   2   9       70.27       74.97     17.26 o 
  10   2   9      149.44      161.81     10.34 o 
  11   2   9       99.19       83.12      9.35 o 
  12   2   9       43.08       63.65     12.19 o 
 -14   3   9        0.88        3.51      8.87 o 
 -13   3   9        2.81       -6.63      8.69 o 
 -12   3   9       26.21       42.05      5.77 o 
 -11   3   9      142.63      156.09      7.04 o 
 -10   3   9      189.96      186.34      7.34 o 
  -9   3   9       16.40       17.36      3.82 o 
  -8   3   9      498.01      564.41      9.32 o 
  -7   3   9      135.97      134.90      5.09 o 
  -6   3   9      569.30      526.41     10.20 o 
  -5   3   9      417.95      378.98      9.14 o 
  -4   3   9      361.47      354.76      7.45 o 
  -3   3   9       55.97       69.25      3.38 o 
  -2   3   9      579.91      577.34      8.17 o 
  -1   3   9       60.84       83.57      3.25 o 
   0   3   9      777.35      829.97      8.02 o 
   1   3   9      709.16      661.60      8.74 o 
   2   3   9      681.60      695.05     10.48 o 
   3   3   9      434.55      457.99     11.78 o 
   4   3   9      889.48      842.03     15.49 o 
   5   3   9      547.66      536.47     12.78 o 
   6   3   9      581.82      563.76     14.32 o 
   7   3   9      255.85      248.16     10.13 o 
   8   3   9      412.81      429.94     13.64 o 
   9   3   9       96.19       80.94      8.48 o 
  10   3   9       68.09       71.65     14.59 o 
  11   3   9        9.22       15.12     10.94 o 
  12   3   9        1.48       10.10     11.47 o 
 -14   4   9      147.05      140.14     12.85 o 
 -13   4   9      387.49      426.14     19.74 o 
 -12   4   9      417.60      422.25     26.06 o 
 -11   4   9      203.62      206.29      7.27 o 
 -10   4   9       84.69       78.81      5.32 o 
  -9   4   9       33.20       50.32      4.91 o 
  -8   4   9      174.82      174.80      6.33 o 
  -7   4   9      243.85      243.19      6.92 o 
  -6   4   9      554.93      580.04     10.68 o 
  -5   4   9       90.03       70.72      4.60 o 
  -4   4   9       87.51       85.56      4.59 o 
  -3   4   9     1979.27     2007.11     19.87 o 
  -2   4   9     2505.01     2458.78     47.24 o 
  -1   4   9     5278.78     5466.71     44.45 o 
   0   4   9     3599.88     3619.69     34.05 o 
   1   4   9     1969.19     1811.65     19.44 o 
   2   4   9     1101.89     1056.96     15.32 o 
   3   4   9      547.68      515.56     10.47 o 
   4   4   9     1565.32     1593.12     20.95 o 
   5   4   9     1363.23     1372.32     22.83 o 
   6   4   9     1023.09      989.58     19.92 o 
   7   4   9      433.67      394.20     13.58 o 
   8   4   9      106.89      130.20     14.26 o 
   9   4   9        0.86       -6.62      6.71 o 
  10   4   9       40.04       52.20      9.26 o 
  11   4   9       42.22       30.36     12.08 o 
 -13   5   9       13.31       21.79      9.98 o 
 -12   5   9       40.69       42.21      8.16 o 
 -11   5   9       27.53       20.79      7.21 o 
 -10   5   9       15.22        6.85      5.89 o 
  -9   5   9       11.75        2.46      4.93 o 
  -8   5   9        1.69       -0.60      3.89 o 
  -7   5   9        9.28        2.55      4.31 o 
  -6   5   9       25.70       19.41      4.48 o 
  -5   5   9        3.39       -3.09      3.09 o 
  -4   5   9        2.78        4.15      3.11 o 
  -3   5   9        9.78        6.09      3.14 o 
  -2   5   9       25.20       35.41      3.51 o 
  -1   5   9        0.46        6.93      3.40 o 
   0   5   9      178.69      142.35      5.55 o 
   1   5   9      251.35      244.05     13.58 o 
   2   5   9     1127.57     1130.12     17.51 o 
   3   5   9      902.97      979.35     15.81 o 
   4   5   9      350.96      296.96      9.34 o 
   5   5   9      122.75      110.65      7.87 o 
   6   5   9        0.93       -0.51      7.57 o 
   7   5   9        0.47       -1.82      6.30 o 
   8   5   9       26.67       21.23      9.61 o 
   9   5   9       91.45      104.52     12.48 o 
  10   5   9      119.70      115.75     13.79 o 
 -12   6   9       42.77       79.72     12.09 o 
 -11   6   9       58.86       47.36     11.99 o 
 -10   6   9       39.46       25.68     11.52 o 
  -9   6   9       26.83       42.00      8.71 o 
  -8   6   9       21.36       12.58      6.10 o 
  -7   6   9      229.25      230.90     10.05 o 
  -6   6   9      478.47      494.37     10.07 o 
  -5   6   9      745.94      666.63     11.78 o 
  -4   6   9      994.73      954.69     13.82 o 
  -3   6   9      882.76      853.63     13.37 o 
  -2   6   9      825.11      818.36     13.09 o 
  -1   6   9      978.55      994.43     14.43 o 
   0   6   9     1066.29      961.24     14.19 o 
   1   6   9     1051.66     1072.75     15.09 o 
   2   6   9     1117.00     1191.96     18.46 o 
   3   6   9      537.63      498.41     14.09 o 
   4   6   9      417.56      436.21     12.42 o 
   5   6   9      121.67      136.08      9.02 o 
   6   6   9        2.77        5.27      6.76 o 
   7   6   9        3.64        1.38      8.22 o 
   8   6   9       35.58       37.49     10.81 o 
   9   6   9       20.81       27.74     10.88 o 
 -10   7   9       42.84       41.30     28.48 o 
  -9   7   9      113.40      127.22     13.79 o 
  -8   7   9      158.49      171.59     11.89 o 
  -7   7   9      269.73      243.79     12.67 o 
  -6   7   9      503.57      528.76     14.30 o 
  -5   7   9      501.65      526.48     15.87 o 
  -4   7   9      452.75      413.34     14.40 o 
  -3   7   9      460.16      464.42     18.46 o 
  -2   7   9      714.02      700.26     17.18 o 
  -1   7   9      294.08      280.06     10.00 o 
   0   7   9      178.81      156.17      7.89 o 
   1   7   9       32.65       44.80      6.17 o 
   2   7   9        7.56        5.16      5.50 o 
   3   7   9       30.58       29.53      6.39 o 
   4   7   9        8.54       11.31      6.18 o 
   5   7   9       55.69       62.43     10.51 o 
   6   7   9       10.90       10.40      9.53 o 
   7   7   9       59.20       52.53     11.41 o 
   8   7   9       92.17       90.76     21.68 o 
  -8   8   9       28.00       29.02     12.84 o 
  -7   8   9        0.01       16.90     15.82 o 
  -6   8   9       21.89       21.12     18.75 o 
  -5   8   9       19.41       24.39      8.20 o 
  -4   8   9        1.77        6.60      7.24 o 
  -3   8   9       13.92       -0.15      7.51 o 
  -2   8   9       78.66       73.40      9.51 o 
  -1   8   9       60.18       88.52      9.09 o 
   0   8   9        0.64        2.28      7.17 o 
   1   8   9      113.33      105.98     11.93 o 
   2   8   9      223.34      248.52     21.50 o 
   3   8   9      182.70      170.10     20.50 o 
   4   8   9       61.40       58.77     11.51 o 
   5   8   9        0.02        3.10     10.10 o 
   6   8   9        2.53       -2.50     14.41 o 
  -5   9   9      239.64      262.54     18.62 o 
  -4   9   9      372.82      427.90     41.62 o 
  -3   9   9      176.21      162.86     15.25 o 
  -2   9   9      112.14      133.93     14.83 o 
  -1   9   9       14.90        8.50     10.97 o 
   0   9   9        0.42        2.03     10.64 o 
   1   9   9        4.84        1.23     14.64 o 
   2   9   9       12.84       31.91     17.09 o 
 -15   0  10        5.40        0.23     16.14 o 
 -14   0  10       30.95       25.55     16.09 o 
 -13   0  10      203.97      219.72     18.35 o 
 -12   0  10      818.53      812.83     19.83 o 
 -11   0  10      817.23      836.43     19.69 o 
 -10   0  10     2195.20     2167.07     47.46 o 
  -9   0  10     2469.03     2226.88     51.87 o 
  -8   0  10     2903.72     2792.88     38.85 o 
  -7   0  10     1984.94     1840.46     27.82 o 
  -6   0  10      873.92      862.24     17.01 o 
  -5   0  10      788.56      728.29     14.07 o 
  -4   0  10     1759.85     1631.85     41.41 o 
  -3   0  10     2704.21     2751.86     34.64 o 
  -2   0  10      509.89      463.67      7.37 o 
  -1   0  10      549.67      512.98      7.59 o 
   0   0  10      313.91      462.19      7.80 o 
   1   0  10    11441.23    11598.69    106.51 o 
   2   0  10    14393.68    14808.27    155.44 o 
   3   0  10    10389.61    10560.24    112.55 o 
   4   0  10     7770.65     7785.02     84.80 o 
   5   0  10     1225.92     1182.64     24.12 o 
   6   0  10     1067.36     1089.47     22.69 o 
   7   0  10      308.09      318.63     12.94 o 
   8   0  10     1491.22     1393.64     28.70 o 
   9   0  10     1378.48     1449.35     40.73 o 
  10   0  10      878.35      990.41     26.86 o 
  11   0  10      166.21      144.08     16.84 o 
  12   0  10        8.06        9.54     10.26 o 
 -15   1  10       25.12       18.69     16.59 o 
 -14   1  10       77.36       68.62     12.60 o 
 -13   1  10       86.21       78.35      7.29 o 
 -12   1  10       41.11       17.48      5.74 o 
 -11   1  10        2.28        1.09      4.98 o 
 -10   1  10       18.43       22.72      5.04 o 
  -9   1  10       27.93       29.70      6.75 o 
  -8   1  10       22.00       13.20      3.79 o 
  -7   1  10      283.09      289.66      7.66 o 
  -6   1  10      630.85      582.29      9.33 o 
  -5   1  10      270.85      256.77      5.99 o 
  -4   1  10        2.35        8.71      2.14 o 
  -3   1  10     1079.02      972.16      9.69 o 
  -2   1  10     1960.36     1938.85     13.16 o 
  -1   1  10      651.21      647.61      6.46 o 
   0   1  10      238.76      168.54      3.24 o 
   1   1  10       79.57      115.54      3.48 o 
   2   1  10      228.59      247.44      4.99 o 
   3   1  10       47.81       45.14      3.80 o 
   4   1  10        1.63        2.86      2.90 o 
   5   1  10        0.64       -2.93      2.93 o 
   6   1  10        1.04       -2.69      3.62 o 
   7   1  10        0.36       -2.86      4.13 o 
   8   1  10       11.76       12.28      5.12 o 
   9   1  10       23.23       25.68      6.17 o 
  10   1  10        7.90        4.58      5.94 o 
  11   1  10       17.69       24.18      8.67 o 
  12   1  10        0.75       -5.40      8.35 o 
 -15   2  10        0.82        1.87     11.33 o 
 -14   2  10        3.19       -2.03      8.02 o 
 -13   2  10       35.91       30.05      7.36 o 
 -12   2  10       81.77       72.48      6.23 o 
 -11   2  10      154.07      133.36      7.48 o 
 -10   2  10      436.55      474.04     11.22 o 
  -9   2  10      333.98      285.99      9.40 o 
  -8   2  10      654.80      640.66     11.93 o 
  -7   2  10      392.31      345.41      7.71 o 
  -6   2  10      184.31      193.00      5.80 o 
  -5   2  10      468.62      493.76     10.07 o 
  -4   2  10      216.35      198.47      5.31 o 
  -3   2  10      585.12      602.36      7.25 o 
  -2   2  10      827.89      859.09      8.02 o 
  -1   2  10       68.24      128.64      3.03 o 
   0   2  10       83.18       66.90      2.21 o 
   1   2  10      950.59      993.54      9.33 o 
   2   2  10     1626.84     1630.06     15.35 o 
   3   2  10      638.66      581.35     11.41 o 
   4   2  10      153.91      162.57      5.30 o 
   5   2  10      139.33      133.56      5.07 o 
   6   2  10      134.12      130.10      5.45 o 
   7   2  10      158.48      146.11      6.92 o 
   8   2  10      182.79      190.97      9.59 o 
   9   2  10      257.51      267.45     11.57 o 
  10   2  10       87.72       86.85     14.51 o 
  11   2  10       15.60       14.11     10.14 o 
  12   2  10        0.60       22.17     11.94 o 
 -14   3  10      202.38      242.06     13.98 o 
 -13   3  10      233.85      255.81     10.74 o 
 -12   3  10      103.52      116.19      6.86 o 
 -11   3  10        4.19       -1.18      4.61 o 
 -10   3  10      216.78      248.11      7.97 o 
  -9   3  10      462.98      448.06      8.90 o 
  -8   3  10      232.86      228.87      7.04 o 
  -7   3  10        9.02       18.89      5.10 o 
  -6   3  10       56.62       62.90      4.55 o 
  -5   3  10      682.62      684.79     10.02 o 
  -4   3  10     3279.31     3122.33     30.90 o 
  -3   3  10     9285.12     9236.86     72.22 o 
  -2   3  10    13998.27    13846.97     90.28 o 
  -1   3  10     9357.49     9060.06     56.69 o 
   0   3  10     4294.20     4280.34     30.03 o 
   1   3  10      926.75     1002.62     10.94 o 
   2   3  10      518.13      514.56     10.24 o 
   3   3  10      590.08      570.07     12.37 o 
   4   3  10      513.25      553.51     21.00 o 
   5   3  10      425.25      462.93     28.34 o 
   6   3  10      108.04      112.86      7.92 o 
   7   3  10        9.56        0.25      5.75 o 
   8   3  10      145.77      170.42      9.67 o 
   9   3  10      202.38      179.59     12.73 o 
  10   3  10      146.93      171.73     18.34 o 
  11   3  10      105.53      110.14     14.01 o 
 -13   4  10        1.25       11.79      8.66 o 
 -12   4  10        0.04        0.82      6.49 o 
 -11   4  10        0.15       -1.63      4.45 o 
 -10   4  10       14.93       11.42      4.31 o 
  -9   4  10        0.66       -2.73      3.67 o 
  -8   4  10       88.99       75.23      5.73 o 
  -7   4  10       43.97       39.83      4.76 o 
  -6   4  10      184.22      147.93      6.17 o 
  -5   4  10      335.14      301.51      7.91 o 
  -4   4  10        5.60        8.29      3.06 o 
  -3   4  10       65.71       66.31      3.90 o 
  -2   4  10      174.87      170.07      5.34 o 
  -1   4  10      427.91      446.24      8.54 o 
   0   4  10        0.21       -1.40      2.83 o 
   1   4  10       58.75       55.52      3.81 o 
   2   4  10      118.35      123.96      5.84 o 
   3   4  10      181.54      153.48      7.63 o 
   4   4  10        0.68       18.23      5.26 o 
   5   4  10      275.27      298.78     10.90 o 
   6   4  10      549.54      593.54     15.31 o 
   7   4  10      204.05      219.64     19.26 o 
   8   4  10       16.76       27.06      7.26 o 
   9   4  10       10.96       10.39      7.27 o 
  10   4  10       34.59       34.03     11.52 o 
  11   4  10       13.93       14.91     11.62 o 
 -13   5  10       45.26       30.60     11.84 o 
 -12   5  10       43.25       38.10      8.19 o 
 -11   5  10       25.70       28.12      9.07 o 
 -10   5  10        8.42       11.02      5.39 o 
  -9   5  10       84.55       86.13      6.49 o 
  -8   5  10      111.63       95.70      6.63 o 
  -7   5  10      165.02      172.04      7.42 o 
  -6   5  10      342.12      329.84      9.08 o 
  -5   5  10      626.14      597.33     12.41 o 
  -4   5  10     1060.30     1050.23     13.75 o 
  -3   5  10     1606.43     1558.72     17.27 o 
  -2   5  10     2048.39     2065.95     30.64 o 
  -1   5  10     2416.69     2420.32     25.62 o 
   0   5  10     2029.66     2062.71     25.91 o 
   1   5  10      812.36      723.15     11.57 o 
   2   5  10      740.80      758.54     13.83 o 
   3   5  10      267.59      254.60     10.59 o 
   4   5  10      226.27      212.92      9.28 o 
   5   5  10      218.33      225.36     12.57 o 
   6   5  10       41.31       50.53      9.60 o 
   7   5  10        5.79        1.35      6.48 o 
   8   5  10       40.98       47.16      8.26 o 
   9   5  10       75.87       96.03     12.48 o 
  10   5  10       70.19       73.11     12.51 o 
 -12   6  10       12.89       11.18     10.96 o 
 -11   6  10      112.38       87.91     11.36 o 
 -10   6  10      100.14       79.69     12.93 o 
  -9   6  10      189.47      184.39     10.09 o 
  -8   6  10      190.69      196.47      9.88 o 
  -7   6  10      100.53      130.29      6.46 o 
  -6   6  10       32.33       38.43      4.80 o 
  -5   6  10       41.93       34.52      4.68 o 
  -4   6  10      122.73      131.85      6.56 o 
  -3   6  10      330.97      322.61      9.00 o 
  -2   6  10      652.53      680.03     17.06 o 
  -1   6  10      622.11      679.82     12.05 o 
   0   6  10       18.50       39.19      5.97 o 
   1   6  10      256.65      241.25     11.71 o 
   2   6  10      764.67      715.11     14.17 o 
   3   6  10      459.79      431.64     11.53 o 
   4   6  10        8.40        4.65      5.36 o 
   5   6  10        3.20       -3.25      6.45 o 
   6   6  10       17.51       19.16      7.38 o 
   7   6  10       34.63       32.73      9.95 o 
   8   6  10       73.78       69.49     12.24 o 
   9   6  10      145.12      162.15     15.01 o 
 -10   7  10       78.13       98.42     18.41 o 
  -9   7  10       38.11       17.00     15.86 o 
  -8   7  10        0.20       -0.76      8.68 o 
  -7   7  10       61.49       45.63      7.21 o 
  -6   7  10      188.14      184.32     13.31 o 
  -5   7  10      138.55      207.13     11.76 o 
  -4   7  10       45.29       43.32      8.61 o 
  -3   7  10       13.33       13.60      6.74 o 
  -2   7  10        3.94       -3.08      5.05 o 
  -1   7  10       42.56       34.29      6.04 o 
   0   7  10       71.97       78.89      6.85 o 
   1   7  10      281.66      249.47      9.61 o 
   2   7  10      230.72      241.18     11.01 o 
   3   7  10       90.31      117.83      8.16 o 
   4   7  10        0.66       -6.86      6.86 o 
   5   7  10       21.46       16.24      9.11 o 
   6   7  10       40.68       56.36     11.17 o 
   7   7  10        6.59        5.32     10.32 o 
  -8   8  10      223.83      271.33     21.48 o 
  -7   8  10      195.15      229.62     28.93 o 
  -6   8  10      196.26      187.54     17.11 o 
  -5   8  10      151.69      138.73     11.34 o 
  -4   8  10      103.63      100.30      9.94 o 
  -3   8  10       29.57       29.44      8.24 o 
  -2   8  10        6.11       11.61      9.90 o 
  -1   8  10       44.47       51.63     11.73 o 
   0   8  10      183.37      151.57     21.16 o 
   1   8  10      235.86      241.56     22.91 o 
   2   8  10      301.40      235.15     22.64 o 
   3   8  10      343.27      323.64     17.06 o 
   4   8  10      312.23      326.42     17.36 o 
   5   8  10      309.14      325.43     25.05 o 
  -4   9  10       19.19        5.73     11.36 o 
  -3   9  10        0.08        3.40     12.02 o 
  -2   9  10        0.47       -1.86     10.43 o 
  -1   9  10        0.49       -8.52     10.89 o 
   0   9  10       26.16       19.73     16.55 o 
   1   9  10       32.75       31.82     16.23 o 
 -15   1  11        8.84       17.09     12.20 o 
 -14   1  11       27.78       37.13     11.38 o 
 -13   1  11      111.49      115.36      7.03 o 
 -12   1  11      641.12      648.57     14.15 o 
 -11   1  11      875.28      844.10     27.23 o 
 -10   1  11     1324.61     1287.76     19.04 o 
  -9   1  11      614.08      644.54     12.46 o 
  -8   1  11       63.69       49.44      4.38 o 
  -7   1  11       19.06       20.38      3.60 o 
  -6   1  11      161.93      176.41      5.57 o 
  -5   1  11       11.50       13.50      3.66 o 
  -4   1  11       80.72       94.08      4.18 o 
  -3   1  11      386.66      345.46      5.52 o 
  -2   1  11      322.76      337.09      4.45 o 
  -1   1  11     2888.28     2900.49     19.25 o 
   0   1  11     7196.05     6993.29     44.28 o 
   1   1  11     8928.80     9168.50     64.65 o 
   2   1  11     6562.00     6528.68     50.82 o 
   3   1  11     2595.05     2519.45     24.52 o 
   4   1  11      652.51      669.48     11.68 o 
   5   1  11       29.53       34.19      3.78 o 
   6   1  11       57.94       59.07      5.29 o 
   7   1  11      507.65      537.41     11.79 o 
   8   1  11      438.20      433.61     11.57 o 
   9   1  11      338.11      362.11     11.64 o 
  10   1  11       78.23       78.23      9.35 o 
  11   1  11        1.19        3.79      8.51 o 
 -14   2  11       71.54       73.09     13.05 o 
 -13   2  11       43.82       48.11      7.90 o 
 -12   2  11        2.58        9.61      5.65 o 
 -11   2  11      204.69      193.36      8.53 o 
 -10   2  11      297.78      287.05      9.38 o 
  -9   2  11      308.53      297.99      9.09 o 
  -8   2  11      268.22      233.10      7.78 o 
  -7   2  11      553.47      579.68      9.93 o 
  -6   2  11     1091.23     1053.78     13.52 o 
  -5   2  11     2649.20     2708.42     25.74 o 
  -4   2  11     3283.62     3199.32     26.60 o 
  -3   2  11     2403.02     2518.74     20.04 o 
  -2   2  11     3311.28     3278.78     22.79 o 
  -1   2  11     1646.45     1746.27     13.41 o 
   0   2  11     1922.42     1787.85     14.28 o 
   1   2  11     1301.42     1370.66     12.52 o 
   2   2  11      553.59      573.19      9.68 o 
   3   2  11      166.04      132.87      4.73 o 
   4   2  11       11.59       14.53      3.31 o 
   5   2  11      165.90      152.18      5.59 o 
   6   2  11      199.83      199.12      7.56 o 
   7   2  11       69.08       75.34      6.05 o 
   8   2  11       14.46       14.65      6.49 o 
   9   2  11       19.97       26.81      7.37 o 
  10   2  11       21.26        7.76      9.96 o 
  11   2  11       62.52       94.03     13.02 o 
 -14   3  11       23.68       11.86     13.39 o 
 -13   3  11       36.58       56.25      8.09 o 
 -12   3  11       36.50       30.48      6.35 o 
 -11   3  11       81.50       81.70      6.83 o 
 -10   3  11      414.29      418.53     12.09 o 
  -9   3  11      279.75      284.29      8.41 o 
  -8   3  11      654.95      629.68     12.46 o 
  -7   3  11      494.15      447.99     10.62 o 
  -6   3  11      426.39      417.92      9.20 o 
  -5   3  11      460.84      406.19      7.86 o 
  -4   3  11      482.10      522.44     11.96 o 
  -3   3  11      208.88      225.60      5.84 o 
  -2   3  11       11.48       12.44      2.02 o 
  -1   3  11      503.78      566.02      6.38 o 
   0   3  11      353.90      308.44      7.03 o 
   1   3  11      113.11      120.39      6.15 o 
   2   3  11      443.43      436.97      9.31 o 
   3   3  11      637.57      619.96     15.30 o 
   4   3  11      953.18      904.30     17.04 o 
   5   3  11      571.28      505.58     13.20 o 
   6   3  11      735.57      725.92     16.43 o 
   7   3  11      432.30      381.53     12.53 o 
   8   3  11       77.69       62.45      7.83 o 
   9   3  11       24.94       35.38     10.03 o 
  10   3  11        1.76        6.77      9.95 o 
  11   3  11        0.32        6.58     11.31 o 
 -13   4  11       20.00       28.97     12.21 o 
 -12   4  11        0.02       -6.37      6.37 o 
 -11   4  11       26.31       27.05      6.05 o 
 -10   4  11      144.29      150.02      7.10 o 
  -9   4  11      207.90      232.06      9.75 o 
  -8   4  11      524.78      528.72     11.64 o 
  -7   4  11      275.49      234.96      7.13 o 
  -6   4  11      383.38      359.11      8.97 o 
  -5   4  11      776.92      768.07     11.47 o 
  -4   4  11     1521.75     1620.46     17.73 o 
  -3   4  11     2506.53     2320.17     24.74 o 
  -2   4  11      967.37      937.48     11.90 o 
  -1   4  11      766.52      730.89     11.19 o 
   0   4  11      234.31      250.81      6.77 o 
   1   4  11      163.82      151.99      6.54 o 
   2   4  11        1.77       -3.44      3.63 o 
   3   4  11       10.71       -1.03      4.89 o 
   4   4  11      208.20      181.47     10.46 o 
   5   4  11      362.32      352.64     11.98 o 
   6   4  11      500.35      538.26     23.85 o 
   7   4  11      413.19      407.09     13.93 o 
   8   4  11      272.56      252.78     14.14 o 
   9   4  11      137.76      135.31     10.47 o 
  10   4  11      123.84      119.81     14.03 o 
 -12   5  11       67.52       50.20      8.56 o 
 -11   5  11      254.39      292.12     12.17 o 
 -10   5  11      322.83      286.10     10.49 o 
  -9   5  11      227.74      240.93      9.27 o 
  -8   5  11        8.53        8.91      5.16 o 
  -7   5  11       33.31       28.17      5.18 o 
  -6   5  11        5.65        3.42      3.97 o 
  -5   5  11       79.82       66.09      5.72 o 
  -4   5  11      870.63      906.18     12.90 o 
  -3   5  11     1564.26     1554.95     19.34 o 
  -2   5  11      516.01      442.98      9.47 o 
  -1   5  11       13.59        9.04      3.77 o 
   0   5  11      537.89      456.18      9.65 o 
   1   5  11     1403.28     1387.19     19.86 o 
   2   5  11      914.42      926.24     15.62 o 
   3   5  11      218.28      228.62      9.88 o 
   4   5  11        0.82        9.43      5.82 o 
   5   5  11       34.88       22.13      7.00 o 
   6   5  11        3.00       -5.14      6.69 o 
   7   5  11       42.64       35.84      7.77 o 
   8   5  11      226.05      226.81     19.77 o 
   9   5  11      151.81      137.15     13.56 o 
 -11   6  11        4.90        2.82     12.27 o 
 -10   6  11        3.72        0.03     10.82 o 
  -9   6  11       63.46       53.16      7.95 o 
  -8   6  11      249.19      254.08     11.63 o 
  -7   6  11      405.52      417.47     10.14 o 
  -6   6  11      615.80      613.15     11.63 o 
  -5   6  11      808.29      769.13     12.61 o 
  -4   6  11     1242.99     1227.38     17.83 o 
  -3   6  11     1518.65     1539.26     22.02 o 
  -2   6  11     1483.15     1421.25     18.74 o 
  -1   6  11     1495.90     1436.50     18.72 o 
   0   6  11     1252.52     1200.73     16.77 o 
   1   6  11      593.78      634.12     13.65 o 
   2   6  11      331.08      313.50     10.49 o 
   3   6  11       86.70       86.01      7.02 o 
   4   6  11       29.27       21.85     10.54 o 
   5   6  11        5.20       16.98      7.07 o 
   6   6  11        2.20        1.26      8.63 o 
   7   6  11       38.45       49.86     10.41 o 
   8   6  11       63.41      101.57     22.64 o 
 -10   7  11      120.00      150.91     16.44 o 
  -9   7  11       99.16      141.68     16.57 o 
  -8   7  11       16.20       -2.93      6.69 o 
  -7   7  11        2.39        4.11      6.25 o 
  -6   7  11       15.06        5.83      7.08 o 
  -5   7  11        0.50        2.52      7.37 o 
  -4   7  11        5.81       11.88      6.82 o 
  -3   7  11        5.69        4.91      5.84 o 
  -2   7  11       41.99       42.08      8.03 o 
  -1   7  11      199.23      189.15      7.65 o 
   0   7  11      781.07      692.60     17.47 o 
   1   7  11      822.09      852.39     16.66 o 
   2   7  11      690.24      673.19     20.79 o 
   3   7  11      333.96      308.98     12.84 o 
   4   7  11       70.48       55.00     10.06 o 
   5   7  11       47.36       40.55     10.46 o 
   6   7  11       67.50       79.83     17.09 o 
  -7   8  11       70.29       90.37     14.05 o 
  -6   8  11       64.26       55.29     11.69 o 
  -5   8  11       31.01       23.40     11.25 o 
  -4   8  11        0.25       -2.16     10.20 o 
  -3   8  11        8.87       19.81     10.59 o 
  -2   8  11        0.53       -9.32      9.32 o 
  -1   8  11        0.11       -6.22      9.10 o 
   0   8  11        2.99        9.91     13.86 o 
   1   8  11       18.11       11.82     13.77 o 
   2   8  11       64.05       78.73     11.84 o 
   3   8  11       57.69       43.42     11.22 o 
   4   8  11       24.36        2.36     14.18 o 
  -2   9  11      102.60      103.29     14.16 o 
  -1   9  11       77.16       95.96     19.82 o 
 -15   0  12       17.09       42.37     16.86 o 
 -14   0  12       58.06       46.69     17.27 o 
 -13   0  12      167.79      157.28     16.37 o 
 -12   0  12      840.62      763.49     28.98 o 
 -11   0  12     1131.38     1165.72     24.23 o 
 -10   0  12     1051.54     1008.59     21.42 o 
  -9   0  12      398.64      365.32     14.13 o 
  -8   0  12        1.98        2.14      4.78 o 
  -7   0  12      283.10      304.91     10.47 o 
  -6   0  12      135.56      131.35      7.03 o 
  -5   0  12       17.94       15.03      5.88 o 
  -4   0  12      834.64      836.87     15.41 o 
  -3   0  12      650.69      655.30      9.95 o 
  -2   0  12      219.82      146.56      5.92 o 
  -1   0  12     1376.97     1362.92     15.23 o 
   0   0  12     5053.17     5363.47     52.39 o 
   1   0  12    10058.80     9901.03    106.59 o 
   2   0  12     3841.48     3805.98     63.81 o 
   3   0  12      457.34      506.73     11.66 o 
   4   0  12       11.22        5.81      8.77 o 
   5   0  12      308.77      264.74     11.61 o 
   6   0  12       66.37       48.64      8.64 o 
   7   0  12      395.01      397.96     15.49 o 
   8   0  12      239.15      237.59     13.43 o 
   9   0  12       67.46       47.51     10.40 o 
  10   0  12        7.38        5.17      9.80 o 
  11   0  12       25.64        8.82     11.46 o 
 -14   1  12        1.66        0.47      9.99 o 
 -13   1  12        3.52       -1.17      6.49 o 
 -12   1  12       32.52       34.45      5.57 o 
 -11   1  12       87.95       94.99      6.41 o 
 -10   1  12      299.93      287.03      8.67 o 
  -9   1  12      319.49      328.87      9.18 o 
  -8   1  12      345.71      384.01      8.92 o 
  -7   1  12      357.96      332.20      7.82 o 
  -6   1  12      254.72      271.07      6.83 o 
  -5   1  12      227.32      204.08      5.92 o 
  -4   1  12       28.23       33.65      2.85 o 
  -3   1  12       35.64       71.32      4.03 o 
  -2   1  12       11.93       22.55      1.97 o 
  -1   1  12       72.00       46.86      2.30 o 
   0   1  12        9.70       36.99      3.07 o 
   1   1  12       54.98       75.52      3.52 o 
   2   1  12      279.12      216.97      5.38 o 
   3   1  12      607.08      548.99      9.05 o 
   4   1  12      716.31      697.50     10.57 o 
   5   1  12      490.32      473.35     10.80 o 
   6   1  12      737.88      777.73     13.64 o 
   7   1  12      155.96      147.92      7.13 o 
   8   1  12       95.06       95.02      7.31 o 
   9   1  12        9.19        0.44      6.13 o 
  10   1  12       20.51       15.65      8.04 o 
  11   1  12       35.04       31.89     12.29 o 
 -14   2  12       31.58       22.20     11.46 o 
 -13   2  12       85.17       81.90      8.53 o 
 -12   2  12      224.20      230.15      9.52 o 
 -11   2  12      211.61      247.87     15.08 o 
 -10   2  12      232.18      223.11      8.63 o 
  -9   2  12       70.74       65.29      6.10 o 
  -8   2  12       66.85       62.72      5.41 o 
  -7   2  12      259.58      272.42      8.07 o 
  -6   2  12      759.65      657.03      9.71 o 
  -5   2  12      724.16      780.67      9.62 o 
  -4   2  12      295.39      262.92      7.84 o 
  -3   2  12     1812.70     1815.99     16.86 o 
  -2   2  12     2879.03     2782.41     20.10 o 
  -1   2  12     3417.81     3430.48     23.69 o 
   0   2  12     5197.31     5464.99     37.80 o 
   1   2  12     5039.33     4805.02     44.07 o 
   2   2  12     3303.91     3421.47     31.87 o 
   3   2  12     1281.71     1256.12     14.84 o 
   4   2  12      478.79      508.75     10.39 o 
   5   2  12      281.74      282.08      8.82 o 
   6   2  12       23.83       10.83      4.74 o 
   7   2  12       82.46       86.94      7.85 o 
   8   2  12       19.85       24.43      6.98 o 
   9   2  12        0.70       -2.30      8.97 o 
  10   2  12       17.50       15.16     10.29 o 
  11   2  12       39.26       74.75     13.48 o 
 -14   3  12       11.80       27.94     11.76 o 
 -13   3  12        1.40       -9.89      9.90 o 
 -12   3  12        7.32       -6.24      6.24 o 
 -11   3  12       94.25       87.31      6.85 o 
 -10   3  12      362.42      391.62     11.04 o 
  -9   3  12      519.56      421.36     10.95 o 
  -8   3  12      672.22      702.89     12.18 o 
  -7   3  12      879.72      865.00     15.08 o 
  -6   3  12      879.62      916.27     12.82 o 
  -5   3  12     1137.64     1071.75     13.74 o 
  -4   3  12      859.79      798.11     11.10 o 
  -3   3  12      813.40      857.70      9.51 o 
  -2   3  12     1141.66     1113.98     10.72 o 
  -1   3  12     1056.09     1011.79     11.84 o 
   0   3  12      939.91      890.73     13.90 o 
   1   3  12      565.28      575.21     20.38 o 
   2   3  12      104.85      114.43      6.79 o 
   3   3  12      131.81      139.55      7.51 o 
   4   3  12      613.78      582.55     13.99 o 
   5   3  12      784.30      735.94     20.75 o 
   6   3  12      466.72      432.20     12.92 o 
   7   3  12      136.70      136.30      9.24 o 
   8   3  12       30.98       33.73      9.72 o 
   9   3  12       24.80       24.87     10.05 o 
  10   3  12       49.32       62.12     22.73 o 
 -13   4  12        0.14       -0.78     11.00 o 
 -12   4  12       13.81       17.09      7.30 o 
 -11   4  12       46.55       42.27      6.46 o 
 -10   4  12        0.67        0.70      4.82 o 
  -9   4  12       28.21       21.17      4.94 o 
  -8   4  12      149.81      146.22     13.67 o 
  -7   4  12      386.22      374.79     10.03 o 
  -6   4  12       80.13       72.46      5.37 o 
  -5   4  12       16.14       11.00      3.56 o 
  -4   4  12       51.88       71.91      4.44 o 
  -3   4  12      850.95      787.57     19.70 o 
  -2   4  12      255.58      301.75      9.03 o 
  -1   4  12        0.57       -0.81      3.21 o 
   0   4  12      153.29      177.22      8.14 o 
   1   4  12      239.44      213.11      7.73 o 
   2   4  12       31.60       46.13      5.69 o 
   3   4  12       46.71       39.76      6.63 o 
   4   4  12      189.16      140.53      8.59 o 
   5   4  12      171.92      209.06     10.11 o 
   6   4  12        6.44        4.21      6.62 o 
   7   4  12        0.00       -1.82      6.50 o 
   8   4  12       23.28       43.08      8.51 o 
   9   4  12       12.73       11.43     10.63 o 
  10   4  12        5.39       17.02     15.11 o 
 -12   5  12       21.31        7.48     11.12 o 
 -11   5  12       94.61      112.04      9.39 o 
 -10   5  12      259.87      269.71      9.44 o 
  -9   5  12      466.76      505.76     12.61 o 
  -8   5  12      774.05      768.35     18.47 o 
  -7   5  12     1074.31     1062.11     30.22 o 
  -6   5  12     1470.23     1477.00     35.21 o 
  -5   5  12     1464.86     1497.45     18.22 o 
  -4   5  12     1456.76     1411.55     17.51 o 
  -3   5  12     1638.80     1720.79     20.97 o 
  -2   5  12      871.78      839.76     13.33 o 
  -1   5  12      404.10      387.59      9.11 o 
   0   5  12      116.82      124.62      8.15 o 
   1   5  12        7.44        8.38      4.76 o 
   2   5  12       29.50       27.73      6.48 o 
   3   5  12      232.05      228.71      9.89 o 
   4   5  12      581.80      607.61     16.20 o 
   5   5  12      544.78      570.65     16.08 o 
   6   5  12      252.48      241.20     11.52 o 
   7   5  12      218.42      271.52     12.63 o 
   8   5  12      144.81      153.15     13.77 o 
   9   5  12      149.41      185.88     54.00 o 
 -11   6  12      127.04      115.70     31.09 o 
 -10   6  12       85.28       93.38     10.52 o 
  -9   6  12        8.33       14.96      6.31 o 
  -8   6  12       37.86       36.45      5.68 o 
  -7   6  12      180.04      146.32      6.97 o 
  -6   6  12      173.99      180.19      7.18 o 
  -5   6  12       13.07        8.60      5.04 o 
  -4   6  12        3.15       -0.51      4.66 o 
  -3   6  12        1.63       -0.49      4.49 o 
  -2   6  12      229.06      240.01      8.03 o 
  -1   6  12      615.82      618.69     12.03 o 
   0   6  12     1449.96     1464.16     24.89 o 
   1   6  12     1202.63     1066.94     29.64 o 
   2   6  12      767.73      786.15     16.02 o 
   3   6  12      244.76      244.92     11.11 o 
   4   6  12       50.89       66.77      9.55 o 
   5   6  12        3.06       -0.50      8.52 o 
   6   6  12       29.42       35.64     10.56 o 
   7   6  12       31.06       42.39     11.48 o 
  -9   7  12       41.75       38.42     13.07 o 
  -8   7  12       73.06       88.79     12.07 o 
  -7   7  12      114.80      109.47     10.41 o 
  -6   7  12      108.68      119.92     10.42 o 
  -5   7  12      105.39      121.67      9.89 o 
  -4   7  12       76.62       52.27      6.86 o 
  -3   7  12       65.35       57.89      6.22 o 
  -2   7  12       45.34       39.12      5.81 o 
  -1   7  12        2.50       -0.03      5.66 o 
   0   7  12       29.18       24.22      6.20 o 
   1   7  12      215.10      235.03     10.05 o 
   2   7  12      208.51      166.37     16.21 o 
   3   7  12      121.09      110.72     18.07 o 
   4   7  12       46.14       36.64     10.38 o 
   5   7  12        6.37       26.22     10.33 o 
   6   7  12       55.26       78.16     12.02 o 
  -7   8  12       25.06       18.32     11.86 o 
  -6   8  12        4.99        1.13     11.24 o 
  -5   8  12        0.46       -3.79     10.54 o 
  -4   8  12       20.49       11.38     10.86 o 
  -3   8  12       44.62       48.63     11.25 o 
  -2   8  12      126.97      173.84     14.47 o 
  -1   8  12      242.77      259.88     23.68 o 
   0   8  12      341.62      332.93     25.55 o 
   1   8  12      344.19      305.83     16.75 o 
   2   8  12      223.13      209.58     15.10 o 
   3   8  12      156.74      166.83     19.73 o 
 -14   1  13       50.29       39.31     12.03 o 
 -13   1  13      120.79      154.53     13.82 o 
 -12   1  13      332.04      335.18     12.85 o 
 -11   1  13      436.23      450.07     10.98 o 
 -10   1  13       61.82       66.69      5.79 o 
  -9   1  13       87.43       77.29      5.50 o 
  -8   1  13      920.28      936.67     13.82 o 
  -7   1  13     1319.54     1357.78     19.12 o 
  -6   1  13      645.43      697.05     15.23 o 
  -5   1  13      543.41      563.69      8.68 o 
  -4   1  13      511.13      559.51      8.22 o 
  -3   1  13     1382.31     1487.93     12.19 o 
  -2   1  13     4309.11     4268.65     29.22 o 
  -1   1  13     8107.37     8358.70     53.19 o 
   0   1  13     7251.87     7067.35     55.47 o 
   1   1  13     3284.81     3366.79     28.77 o 
   2   1  13     2064.62     1911.53     20.23 o 
   3   1  13      860.79      850.82     11.85 o 
   4   1  13       82.50       67.86      4.44 o 
   5   1  13      196.91      212.36      7.53 o 
   6   1  13       73.11       69.79      5.80 o 
   7   1  13        4.41       -3.64      5.13 o 
   8   1  13       20.57        1.72      5.87 o 
   9   1  13       80.34       71.64      8.82 o 
  10   1  13       72.34       90.44     16.32 o 
 -14   2  13        0.81       -7.42     10.60 o 
 -13   2  13        0.58       -3.56      9.59 o 
 -12   2  13        2.55        5.36      5.76 o 
 -11   2  13       12.42        2.92      5.23 o 
 -10   2  13      182.12      169.37      8.75 o 
  -9   2  13      598.85      563.67     12.19 o 
  -8   2  13      942.81      870.17     13.57 o 
  -7   2  13      955.12      985.52     14.04 o 
  -6   2  13      180.50      149.23      5.33 o 
  -5   2  13       27.15       43.70      3.29 o 
  -4   2  13       33.96       52.23      3.67 o 
  -3   2  13       56.91       51.55      2.81 o 
  -2   2  13        1.32        6.36      2.15 o 
  -1   2  13      646.88      725.70      7.71 o 
   0   2  13     1132.25     1023.27     10.90 o 
   1   2  13      352.82      372.60      7.59 o 
   2   2  13      111.89      108.54      4.73 o 
   3   2  13     1598.72     1636.90     20.85 o 
   4   2  13     1986.34     2033.14     24.80 o 
   5   2  13     1224.41     1166.51     17.42 o 
   6   2  13      319.40      330.98     11.93 o 
   7   2  13        9.21        5.35      7.49 o 
   8   2  13       16.30       12.17      8.93 o 
   9   2  13        1.03       -3.75      9.20 o 
  10   2  13       26.97       25.57     11.20 o 
 -14   3  13        6.39       -1.83     11.78 o 
 -13   3  13        6.35       -9.83      9.83 o 
 -12   3  13        8.93       -1.04      6.53 o 
 -11   3  13        1.49       -1.33      5.60 o 
 -10   3  13        0.08       -4.48      4.97 o 
  -9   3  13       51.83       64.17      6.41 o 
  -8   3  13        0.20        1.44      4.15 o 
  -7   3  13       16.95       27.04      4.02 o 
  -6   3  13       76.99      101.55      5.36 o 
  -5   3  13      649.26      539.13      9.59 o 
  -4   3  13      164.72      179.14      5.23 o 
  -3   3  13      127.73       85.70      4.65 o 
  -2   3  13       19.73       27.43      2.94 o 
  -1   3  13      116.48      146.23      8.23 o 
   0   3  13       14.90       14.94      5.24 o 
   1   3  13       17.35       13.18      4.81 o 
   2   3  13        4.01        6.26      4.72 o 
   3   3  13        5.17        3.23      5.29 o 
   4   3  13       60.11       80.27      7.31 o 
   5   3  13       34.31       23.42      9.01 o 
   6   3  13       68.07       58.12      7.22 o 
   7   3  13       23.28       30.97      9.34 o 
   8   3  13       19.38       22.48      9.23 o 
   9   3  13       14.22       13.28     14.89 o 
  10   3  13       19.51       34.76     11.65 o 
 -13   4  13       50.43       46.14     12.35 o 
 -12   4  13      148.10      155.20     14.52 o 
 -11   4  13      320.76      329.29     12.56 o 
 -10   4  13      606.34      548.98     12.39 o 
  -9   4  13     1143.72     1195.69     17.54 o 
  -8   4  13     1986.51     1945.28     21.13 o 
  -7   4  13     2361.68     2389.57     28.04 o 
  -6   4  13     1955.86     1939.05     21.42 o 
  -5   4  13      669.37      681.25     13.95 o 
  -4   4  13      139.81      143.10      9.13 o 
  -3   4  13        2.79        4.61      3.51 o 
  -2   4  13      119.98      168.00      6.30 o 
  -1   4  13      109.54       79.59      5.92 o 
   0   4  13      110.52      127.49      6.35 o 
   1   4  13       87.17      100.08      7.36 o 
   2   4  13     1300.58     1211.82     21.28 o 
   3   4  13     2136.32     1988.58     29.93 o 
   4   4  13     2774.15     2678.47     37.66 o 
   5   4  13     1658.47     1579.62     26.57 o 
   6   4  13      707.60      708.52     27.81 o 
   7   4  13      183.70      173.30     10.33 o 
   8   4  13      110.53      110.83     12.29 o 
   9   4  13      122.80      121.69     13.59 o 
 -12   5  13       67.31       84.23     14.12 o 
 -11   5  13       61.76       76.50     10.52 o 
 -10   5  13       11.25       12.58      6.33 o 
  -9   5  13       40.34       29.51      6.12 o 
  -8   5  13       89.64       87.47      6.92 o 
  -7   5  13       52.74       65.75      5.65 o 
  -6   5  13        1.08        1.49      4.29 o 
  -5   5  13      237.91      283.32      8.15 o 
  -4   5  13      380.60      375.54      9.87 o 
  -3   5  13      271.30      295.10     14.75 o 
  -2   5  13       13.69       12.41      5.65 o 
  -1   5  13       71.41       55.72      5.71 o 
   0   5  13       74.79       74.07      7.23 o 
   1   5  13       34.33       44.35      5.49 o 
   2   5  13       51.19       54.10      6.94 o 
   3   5  13      131.85      137.27      9.26 o 
   4   5  13       47.94       42.61      7.16 o 
   5   5  13       19.91        6.59      6.67 o 
   6   5  13        0.07       -6.21      7.02 o 
   7   5  13        0.86        4.63      9.74 o 
   8   5  13        0.70      -15.73     15.73 o 
 -11   6  13       47.14       55.82     11.49 o 
 -10   6  13       50.96       68.50     11.11 o 
  -9   6  13       92.98       84.18      8.95 o 
  -8   6  13       76.66       76.23      6.30 o 
  -7   6  13       76.24      105.87      6.75 o 
  -6   6  13       90.76       88.87      6.89 o 
  -5   6  13       96.32      101.41      6.78 o 
  -4   6  13       82.49       85.32      6.97 o 
  -3   6  13       42.55       43.11      5.47 o 
  -2   6  13        1.21        2.40      4.64 o 
  -1   6  13      135.10      176.43      8.27 o 
   0   6  13      291.25      271.88      9.93 o 
   1   6  13      406.52      357.33     13.79 o 
   2   6  13      364.33      374.95     13.56 o 
   3   6  13      111.74       99.89     14.96 o 
   4   6  13       65.70       74.69      8.47 o 
   5   6  13       52.80       29.67      9.83 o 
   6   6  13       45.82       60.50     11.57 o 
   7   6  13       90.92       95.26     13.17 o 
  -9   7  13        2.68       -1.49     10.90 o 
  -8   7  13       46.92       46.81     12.44 o 
  -7   7  13      121.25      111.17     13.70 o 
  -6   7  13      252.55      263.15     16.25 o 
  -5   7  13      238.69      250.07     10.75 o 
  -4   7  13      285.97      284.49      9.49 o 
  -3   7  13      418.81      430.89     11.53 o 
  -2   7  13      880.74      862.06     17.32 o 
  -1   7  13     1145.75     1179.80     20.91 o 
   0   7  13     1137.12     1111.07     22.54 o 
   1   7  13      784.42      820.32     19.57 o 
   2   7  13      335.87      307.56     15.53 o 
   3   7  13      123.38      100.02     11.26 o 
   4   7  13       90.13       96.52     12.16 o 
   5   7  13       15.31       12.82     10.56 o 
  -6   8  13       10.16       -5.20     10.76 o 
  -5   8  13       93.96      116.85     14.17 o 
  -4   8  13      218.66      253.85     16.75 o 
  -3   8  13      147.25      177.61     16.75 o 
  -2   8  13       17.89       21.91     15.41 o 
  -1   8  13       24.84       30.59     15.73 o 
   0   8  13      116.40      100.42     11.98 o 
   1   8  13       94.78      102.79     14.18 o 
   2   8  13       14.24       15.96     14.96 o 
 -14   0  14       18.72       14.46     17.09 o 
 -13   0  14       64.85       48.82     17.09 o 
 -12   0  14       13.62        6.35      7.38 o 
 -11   0  14       12.31        7.81      7.39 o 
 -10   0  14      125.75      168.19     11.05 o 
  -9   0  14      418.97      428.99     13.93 o 
  -8   0  14     1147.82     1125.18     21.93 o 
  -7   0  14     2263.96     2138.63     32.58 o 
  -6   0  14     2104.64     2188.38     32.38 o 
  -5   0  14     1765.76     1686.21     29.40 o 
  -4   0  14     2430.86     2346.58     24.86 o 
  -3   0  14     3697.68     3595.73     34.57 o 
  -2   0  14     2442.06     2513.04     25.56 o 
  -1   0  14      586.47      585.50     12.74 o 
   0   0  14     1047.83     1045.70     17.41 o 
   1   0  14      277.08      242.16     16.06 o 
   2   0  14      159.04      198.30      8.23 o 
   3   0  14       89.14       78.37      7.24 o 
   4   0  14       99.21      111.58      8.22 o 
   5   0  14      403.83      413.04     14.06 o 
   6   0  14      916.79      850.16     21.65 o 
   7   0  14      715.81      684.70     20.68 o 
   8   0  14      632.37      706.51     22.13 o 
   9   0  14      285.15      281.13     15.97 o 
  10   0  14      167.11      173.28     16.80 o 
 -14   1  14        0.52       -0.77     10.69 o 
 -13   1  14        2.91       -3.79     10.09 o 
 -12   1  14       18.84        9.61      5.38 o 
 -11   1  14       79.93       77.87      6.42 o 
 -10   1  14      362.88      347.47      9.68 o 
  -9   1  14      732.36      716.77     12.61 o 
  -8   1  14      982.00      944.65     14.30 o 
  -7   1  14      682.82      630.16     11.04 o 
  -6   1  14      272.06      252.44      7.13 o 
  -5   1  14       31.57       25.39      3.21 o 
  -4   1  14       76.87       75.89      3.37 o 
  -3   1  14      162.86      117.73      3.54 o 
  -2   1  14      267.01      243.05      4.98 o 
  -1   1  14      400.36      422.00      6.57 o 
   0   1  14      293.19      308.87      6.85 o 
   1   1  14        1.43        6.64      3.20 o 
   2   1  14      206.82      184.01      6.01 o 
   3   1  14     1173.24     1101.92     15.72 o 
   4   1  14      987.88      905.58     14.47 o 
   5   1  14      317.45      314.47      9.27 o 
   6   1  14       18.59       19.48      5.39 o 
   7   1  14        2.02       -5.61      5.61 o 
   8   1  14        3.19       -6.98      6.98 o 
   9   1  14       18.08       23.32      8.31 o 
  10   1  14       32.92       48.42      9.75 o 
 -14   2  14       14.59       26.84     12.37 o 
 -13   2  14       24.07        9.72     21.37 o 
 -12   2  14       28.96       48.72      7.97 o 
 -11   2  14       23.94       29.48      5.59 o 
 -10   2  14        8.67        8.76      4.93 o 
  -9   2  14       42.31       39.08      5.23 o 
  -8   2  14      288.04      284.42     11.12 o 
  -7   2  14      695.55      705.35     11.98 o 
  -6   2  14      755.30      704.20     10.58 o 
  -5   2  14     1045.54     1118.21     11.59 o 
  -4   2  14     1360.63     1297.07     11.77 o 
  -3   2  14     1547.59     1725.38     13.86 o 
  -2   2  14     1743.65     1560.25     14.37 o 
  -1   2  14     1274.70     1325.38     12.48 o 
   0   2  14     1961.98     1985.58     21.16 o 
   1   2  14     1152.45     1089.50     15.40 o 
   2   2  14      399.06      366.57      9.30 o 
   3   2  14      254.99      247.19      8.27 o 
   4   2  14      136.42      130.16      7.66 o 
   5   2  14        8.44        6.70      4.90 o 
   6   2  14       13.20        5.63      7.65 o 
   7   2  14       82.58       72.52     10.76 o 
   8   2  14       63.28       58.75     10.53 o 
   9   2  14       52.12       65.88     11.64 o 
  10   2  14       25.55       22.99     11.75 o 
 -13   3  14       13.51        1.41     10.75 o 
 -12   3  14       34.50       48.48     11.85 o 
 -11   3  14      164.90      156.68      8.41 o 
 -10   3  14      592.97      618.36     13.86 o 
  -9   3  14     1129.47     1139.17     18.50 o 
  -8   3  14     1083.04     1085.94     15.80 o 
  -7   3  14      471.08      453.75      9.02 o 
  -6   3  14        5.15        0.30      3.20 o 
  -5   3  14      583.80      689.28     10.20 o 
  -4   3  14      965.56      844.49     10.90 o 
  -3   3  14      530.62      575.65      8.75 o 
  -2   3  14       49.90       58.16      8.12 o 
  -1   3  14        3.41        9.25      4.13 o 
   0   3  14      216.13      251.67     10.79 o 
   1   3  14     1039.38     1012.40     18.68 o 
   2   3  14     2795.04     2763.89     37.39 o 
   3   3  14     3823.44     3650.22     47.62 o 
   4   3  14     2529.37     2407.27     55.23 o 
   5   3  14      854.23      801.23     21.07 o 
   6   3  14      103.98      111.49      8.60 o 
   7   3  14        5.66        3.71      9.08 o 
   8   3  14        2.49       -4.27      9.30 o 
   9   3  14       15.73       15.21     11.02 o 
 -13   4  14       14.77       19.51     12.11 o 
 -12   4  14       27.03       28.94     11.91 o 
 -11   4  14       17.72       27.08      8.44 o 
 -10   4  14       26.72       23.42      5.87 o 
  -9   4  14        1.11        9.42      4.73 o 
  -8   4  14       16.12       18.19      4.63 o 
  -7   4  14       22.31       26.56      5.26 o 
  -6   4  14       26.88       31.91      4.48 o 
  -5   4  14       71.69       66.51      4.84 o 
  -4   4  14       28.85       25.49      3.72 o 
  -3   4  14        2.61        4.70      4.04 o 
  -2   4  14        3.21        4.86      3.98 o 
  -1   4  14        4.10       -0.34      4.40 o 
   0   4  14        8.08        2.53      4.38 o 
   1   4  14        0.60       -2.61      5.35 o 
   2   4  14      117.04      127.55     11.13 o 
   3   4  14       97.93      120.62      8.62 o 
   4   4  14       71.30       81.36     12.82 o 
   5   4  14       24.85       25.30      7.06 o 
   6   4  14        1.78       -3.44      6.62 o 
   7   4  14        0.61        2.01      7.02 o 
   8   4  14        2.11        4.62      9.65 o 
 -12   5  14       48.69       54.09     10.74 o 
 -11   5  14      121.97      147.63     11.05 o 
 -10   5  14      186.98      185.32     10.90 o 
  -9   5  14      285.65      313.26      9.98 o 
  -8   5  14      290.53      293.97      9.28 o 
  -7   5  14      196.77      204.61      7.86 o 
  -6   5  14       71.06       70.74      5.58 o 
  -5   5  14        0.75       -4.46      4.46 o 
  -4   5  14       57.64       61.65      5.63 o 
  -3   5  14       83.85       78.34      5.90 o 
  -2   5  14       22.85       19.01      5.43 o 
  -1   5  14      128.95      106.48      6.92 o 
   0   5  14      468.25      526.01     12.43 o 
   1   5  14      735.31      640.21     16.10 o 
   2   5  14     1161.10     1159.12     22.05 o 
   3   5  14      814.14      741.29     17.47 o 
   4   5  14      513.56      505.88     15.12 o 
   5   5  14      300.67      294.47     12.60 o 
   6   5  14      158.69      151.26     12.90 o 
   7   5  14       89.16      100.67     26.12 o 
 -10   6  14        1.71       -3.41      7.54 o 
  -9   6  14       64.05       70.02      8.49 o 
  -8   6  14      176.82      173.48      8.92 o 
  -7   6  14      198.58      208.61      9.12 o 
  -6   6  14      233.15      235.06      9.06 o 
  -5   6  14      260.23      299.00     11.93 o 
  -4   6  14      276.16      286.54      9.53 o 
  -3   6  14      271.28      276.20      9.00 o 
  -2   6  14      312.54      296.04     10.79 o 
  -1   6  14      455.57      509.89     13.22 o 
   0   6  14      218.27      200.23     13.29 o 
   1   6  14      190.70      171.84     10.36 o 
   2   6  14       90.93       77.90      8.81 o 
   3   6  14       39.00       29.91      9.56 o 
   4   6  14       64.37       54.43     20.46 o 
   5   6  14        8.56       11.71      9.32 o 
   6   6  14        2.56        1.30     10.32 o 
  -8   7  14       20.08       23.66     11.01 o 
  -7   7  14       55.28       56.39     11.96 o 
  -6   7  14      166.41      205.51     20.69 o 
  -5   7  14      230.56      253.91     11.02 o 
  -4   7  14      178.35      190.45      9.72 o 
  -3   7  14       12.26       22.41      8.14 o 
  -2   7  14       65.61       51.60      8.66 o 
  -1   7  14      278.64      248.17     12.13 o 
   0   7  14      283.34      311.16     13.24 o 
   1   7  14      135.26      147.40     12.79 o 
   2   7  14       33.75       17.39      9.67 o 
   3   7  14       12.48       10.13      9.74 o 
   4   7  14       12.18        1.02     22.43 o 
  -5   8  14      176.60      164.71     25.57 o 
  -4   8  14      196.47      204.28     18.89 o 
  -3   8  14      217.85      256.52     24.91 o 
  -2   8  14      158.48      155.28     21.32 o 
  -1   8  14      137.90      162.72     13.40 o 
   0   8  14       63.20       45.77     11.58 o 
   1   8  14       37.81       48.00     16.55 o 
 -14   1  15        0.09       -0.25     11.36 o 
 -13   1  15        1.04        7.56     10.97 o 
 -12   1  15       12.05       12.09     10.06 o 
 -11   1  15       22.96        9.60      5.12 o 
 -10   1  15      186.33      180.40      7.57 o 
  -9   1  15      486.81      480.41     10.73 o 
  -8   1  15      751.36      775.70     13.10 o 
  -7   1  15     1398.44     1411.99     17.72 o 
  -6   1  15     2314.65     2227.98     21.74 o 
  -5   1  15     2648.25     2741.46     23.10 o 
  -4   1  15     1751.64     1740.48     14.96 o 
  -3   1  15      806.88      822.01      8.75 o 
  -2   1  15      792.58      764.29      9.24 o 
  -1   1  15       73.90       54.56      3.43 o 
   0   1  15        3.55       -2.08      2.92 o 
   1   1  15       15.70       21.44      4.08 o 
   2   1  15       52.58       32.59      4.00 o 
   3   1  15       14.42       23.28      4.03 o 
   4   1  15       63.90       64.16      5.65 o 
   5   1  15      450.47      402.75     10.54 o 
   6   1  15      707.74      752.42     14.70 o 
   7   1  15      739.22      716.37     17.43 o 
   8   1  15      349.60      340.77     14.79 o 
   9   1  15      104.47      102.68     10.24 o 
 -13   2  15        3.53       -3.49     10.56 o 
 -12   2  15       24.06       23.58     10.69 o 
 -11   2  15      103.03       95.11      6.76 o 
 -10   2  15      340.71      342.66     10.22 o 
  -9   2  15      603.54      600.10     15.66 o 
  -8   2  15      442.49      465.69     10.49 o 
  -7   2  15        4.78        5.22      3.76 o 
  -6   2  15      629.99      613.85     10.01 o 
  -5   2  15     2640.70     2674.40     26.44 o 
  -4   2  15     2473.92     2478.38     18.73 o 
  -3   2  15      936.17      872.12      9.12 o 
  -2   2  15      375.38      423.34      6.61 o 
  -1   2  15       88.93      102.02      5.00 o 
   0   2  15      681.14      670.65     10.83 o 
   1   2  15     2232.14     2098.93     25.48 o 
   2   2  15     3180.32     3087.94     34.46 o 
   3   2  15     2386.24     2425.73     30.46 o 
   4   2  15     1167.71     1204.32     21.38 o 
   5   2  15      200.50      171.61     11.37 o 
   6   2  15        2.73      -12.13     17.71 o 
   7   2  15        3.40       -6.35      9.09 o 
   8   2  15        0.15       -0.56      9.75 o 
   9   2  15        5.27        6.14     10.24 o 
 -13   3  15       17.94       28.38     12.61 o 
 -12   3  15       28.51       24.57     11.05 o 
 -11   3  15       27.96       30.92      7.08 o 
 -10   3  15      118.65      114.18      7.24 o 
  -9   3  15      218.53      250.81      8.55 o 
  -8   3  15      331.32      314.53      8.51 o 
  -7   3  15      310.83      286.50      7.32 o 
  -6   3  15      234.45      243.08      6.51 o 
  -5   3  15      262.25      246.11      6.43 o 
  -4   3  15      581.54      598.44      8.63 o 
  -3   3  15      169.15      132.77      5.39 o 
  -2   3  15      547.47      643.04     13.10 o 
  -1   3  15       92.49       59.93      7.36 o 
   0   3  15        9.37       10.45      5.28 o 
   1   3  15        6.96        2.37      5.21 o 
   2   3  15       31.97       13.42      5.98 o 
   3   3  15      161.01      130.13      8.64 o 
   4   3  15      278.84      273.65     11.30 o 
   5   3  15      166.13      135.53      9.20 o 
   6   3  15      144.91      132.90     11.46 o 
   7   3  15       92.65       92.33     15.75 o 
   8   3  15       54.91       51.04     11.51 o 
 -12   4  15       30.47       31.69     12.77 o 
 -11   4  15      133.98      154.97     22.59 o 
 -10   4  15      386.71      404.38     11.15 o 
  -9   4  15      673.69      711.60     12.53 o 
  -8   4  15      439.87      397.37     10.36 o 
  -7   4  15       92.72      113.71      5.79 o 
  -6   4  15       35.18       35.88      4.49 o 
  -5   4  15      144.86      102.10      5.12 o 
  -4   4  15      126.74      176.81      7.23 o 
  -3   4  15      118.26      109.22      6.70 o 
  -2   4  15       17.92       18.29      4.89 o 
  -1   4  15       17.15        9.00      4.85 o 
   0   4  15      106.07       97.78      7.69 o 
   1   4  15      724.98      747.21     17.89 o 
   2   4  15     1137.83     1073.45     20.90 o 
   3   4  15     1143.43     1154.35     47.26 o 
   4   4  15      426.62      368.58     15.42 o 
   5   4  15      132.38      133.05     10.69 o 
   6   4  15       14.77        7.40      7.79 o 
   7   4  15        0.65        7.83     10.09 o 
   8   4  15        0.61       -2.35     10.44 o 
 -11   5  15        7.03       15.06      8.26 o 
 -10   5  15       27.90       28.15      8.63 o 
  -9   5  15       83.08       94.25      7.88 o 
  -8   5  15      161.90      177.08      8.29 o 
  -7   5  15      203.22      204.14      7.92 o 
  -6   5  15      250.68      254.53      9.30 o 
  -5   5  15      294.33      243.16     10.08 o 
  -4   5  15      317.11      340.56     10.09 o 
  -3   5  15      243.70      242.63     11.16 o 
  -2   5  15        5.56        5.59      5.58 o 
  -1   5  15        9.15        7.40      5.57 o 
   0   5  15       22.19       12.98      6.92 o 
   1   5  15        4.52        3.33      8.51 o 
   2   5  15       30.71       34.02      7.29 o 
   3   5  15       52.22       52.43      8.23 o 
   4   5  15        0.90        2.53      6.81 o 
   5   5  15       42.87       36.04      9.89 o 
   6   5  15      209.47      185.55     14.20 o 
   7   5  15      189.47      193.16     14.77 o 
 -10   6  15       16.96       27.27      7.47 o 
  -9   6  15        5.99       -2.13      6.80 o 
  -8   6  15        1.72        3.38      6.99 o 
  -7   6  15        0.04       -3.80      6.34 o 
  -6   6  15        4.92       -0.94      5.49 o 
  -5   6  15       27.61       21.53      5.76 o 
  -4   6  15      170.71      159.02     10.51 o 
  -3   6  15      510.05      493.70     13.50 o 
  -2   6  15      910.77      885.29     18.33 o 
  -1   6  15     1095.71     1145.33     20.43 o 
   0   6  15     1088.04      992.78     22.60 o 
   1   6  15      832.15      838.81     29.98 o 
   2   6  15      610.70      638.43     21.42 o 
   3   6  15      358.86      385.08     37.96 o 
   4   6  15      213.77      169.44     13.42 o 
   5   6  15      158.39      172.34     14.16 o 
  -8   7  15       52.98       76.59     13.36 o 
  -7   7  15       72.35       65.26     10.87 o 
  -6   7  15       85.43       68.02     12.08 o 
  -5   7  15      143.50      159.76      9.59 o 
  -4   7  15      165.46      199.31     10.12 o 
  -3   7  15      152.67      157.20     11.01 o 
  -2   7  15       59.31       60.95      9.14 o 
  -1   7  15       44.65       49.03      8.50 o 
   0   7  15       23.66       20.43     10.02 o 
   1   7  15       34.24       22.35     10.22 o 
   2   7  15       37.09       12.69     10.17 o 
   3   7  15        7.05        3.86      9.68 o 
  -3   8  15        6.80        8.68     16.09 o 
  -2   8  15       78.41       76.15     12.29 o 
 -13   0  16      105.40       82.32     19.77 o 
 -12   0  16      171.94      129.87     19.00 o 
 -11   0  16      201.99      236.75     12.66 o 
 -10   0  16      250.68      271.41     18.33 o 
  -9   0  16      639.01      609.79     17.19 o 
  -8   0  16     1686.84     1642.28     28.88 o 
  -7   0  16     3186.84     3293.65     45.96 o 
  -6   0  16     4730.98     4634.25     50.88 o 
  -5   0  16     3664.71     3542.03     46.51 o 
  -4   0  16     1730.20     1736.49     20.66 o 
  -3   0  16       24.08       11.41      3.82 o 
  -2   0  16      238.04      220.48      8.88 o 
  -1   0  16      187.67      182.88     12.91 o 
   0   0  16        1.16        6.56      4.66 o 
   1   0  16       35.91       48.74      6.91 o 
   2   0  16       28.89       42.09      6.96 o 
   3   0  16       24.68       31.91      6.96 o 
   4   0  16      357.83      344.21     15.43 o 
   5   0  16     1714.08     1791.55     34.17 o 
   6   0  16     1681.33     1546.97     31.84 o 
   7   0  16     1143.01     1158.84     52.94 o 
   8   0  16      285.61      311.26     16.18 o 
   9   0  16       25.00       25.64     30.78 o 
 -13   1  16        8.72        3.58     10.78 o 
 -12   1  16        1.67        4.39      9.73 o 
 -11   1  16       14.63       13.57      6.51 o 
 -10   1  16       28.64       27.09      5.38 o 
  -9   1  16       16.61       19.26      4.94 o 
  -8   1  16       18.96       20.66      4.62 o 
  -7   1  16      172.19      156.77      5.93 o 
  -6   1  16      286.95      296.11      9.09 o 
  -5   1  16      407.61      355.22      6.66 o 
  -4   1  16      159.25      168.64      4.48 o 
  -3   1  16        5.72        3.78      2.76 o 
  -2   1  16       48.79       46.35      5.81 o 
  -1   1  16        2.35        6.35      3.31 o 
   0   1  16       24.83       29.44      4.18 o 
   1   1  16       28.57       23.89      5.50 o 
   2   1  16        1.62        1.80      3.80 o 
   3   1  16       59.01       87.54      7.58 o 
   4   1  16       59.14       32.92      5.45 o 
   5   1  16       19.87       14.70      6.55 o 
   6   1  16       23.67       33.23      7.35 o 
   7   1  16        8.14        0.26      7.64 o 
   8   1  16       25.98       31.21      8.70 o 
   9   1  16       17.04       41.21     11.78 o 
 -13   2  16       26.52       25.26     11.70 o 
 -12   2  16       58.23       57.87     11.81 o 
 -11   2  16       56.30       69.72     12.45 o 
 -10   2  16       49.80       53.88      6.20 o 
  -9   2  16      109.97      100.02      6.43 o 
  -8   2  16      209.80      215.28      7.05 o 
  -7   2  16      487.66      477.77      9.53 o 
  -6   2  16      446.60      458.50     10.29 o 
  -5   2  16      241.62      225.85      7.20 o 
  -4   2  16      211.07      255.63      5.80 o 
  -3   2  16       39.77       50.37      3.42 o 
  -2   2  16      394.83      406.03     12.28 o 
  -1   2  16      348.81      358.72      8.75 o 
   0   2  16      213.80      220.26     10.68 o 
   1   2  16       79.51       62.70      5.54 o 
   2   2  16       73.33      106.08      8.64 o 
   3   2  16      219.23      214.14      9.74 o 
   4   2  16      489.48      489.79     17.29 o 
   5   2  16      712.97      751.31     23.27 o 
   6   2  16      427.79      362.84     16.25 o 
   7   2  16      228.62      222.19     13.98 o 
   8   2  16       53.73       51.20     10.72 o 
 -13   3  16        5.63        9.20     11.58 o 
 -12   3  16       34.27       39.14     12.17 o 
 -11   3  16      156.93      160.72     14.90 o 
 -10   3  16      287.43      294.73      9.71 o 
  -9   3  16      213.83      233.13      7.94 o 
  -8   3  16        2.87        7.52      4.39 o 
  -7   3  16      231.07      242.22      6.90 o 
  -6   3  16      760.46      776.89     11.03 o 
  -5   3  16     1306.76     1380.94     13.91 o 
  -4   3  16     1096.36     1014.45     12.04 o 
  -3   3  16      592.35      638.29     13.71 o 
  -2   3  16      657.96      657.31     13.80 o 
  -1   3  16     1152.81     1177.40     21.58 o 
   0   3  16     1728.01     1607.18     26.25 o 
   1   3  16     1841.12     1837.14     32.83 o 
   2   3  16     1389.36     1309.72     35.77 o 
   3   3  16      708.08      688.62     24.55 o 
   4   3  16      265.59      247.07     11.34 o 
   5   3  16       65.35       69.65     10.41 o 
   6   3  16       24.46       18.33      9.63 o 
   7   3  16        7.75       21.76     19.57 o 
   8   3  16        0.39        1.56      9.82 o 
 -12   4  16        4.23      -10.48     10.48 o 
 -11   4  16       18.48       22.46      8.95 o 
 -10   4  16       39.07       21.71      8.79 o 
  -9   4  16       44.67       43.06      7.53 o 
  -8   4  16       11.96       20.21      4.45 o 
  -7   4  16        0.49       -0.86      4.05 o 
  -6   4  16       32.27       37.22      4.65 o 
  -5   4  16       35.06       41.72      6.41 o 
  -4   4  16      102.86      123.38      6.70 o 
  -3   4  16      208.77      223.13      9.10 o 
  -2   4  16      424.01      366.96     11.12 o 
  -1   4  16      313.30      339.10     12.36 o 
   0   4  16       18.87       17.98      6.71 o 
   1   4  16       68.19       57.94      7.42 o 
   2   4  16      209.12      223.12     11.00 o 
   3   4  16      210.54      216.40     10.85 o 
   4   4  16       54.57       34.85      7.54 o 
   5   4  16        0.45        4.20      6.55 o 
   6   4  16       37.30       48.53     11.09 o 
   7   4  16       12.80        5.08     10.43 o 
 -11   5  16       15.15       12.53      9.76 o 
 -10   5  16       16.92       22.38      7.99 o 
  -9   5  16        5.44        6.97      5.93 o 
  -8   5  16        3.54        1.05      5.35 o 
  -7   5  16       76.67       84.83      7.23 o 
  -6   5  16      308.75      303.59     10.23 o 
  -5   5  16      533.30      519.56     12.60 o 
  -4   5  16      738.20      713.30     19.32 o 
  -3   5  16      881.52      918.39     22.20 o 
  -2   5  16      919.32      886.36     17.32 o 
  -1   5  16     1015.16      967.97     20.54 o 
   0   5  16      938.32      925.41     32.74 o 
   1   5  16      788.94      746.45     26.37 o 
   2   5  16      649.17      650.75     17.58 o 
   3   5  16      476.64      472.52     17.20 o 
   4   5  16      144.42      125.32     12.21 o 
   5   5  16       14.04        1.23      9.53 o 
   6   5  16        0.42       14.09     10.69 o 
  -9   6  16        3.26       -7.10      7.10 o 
  -8   6  16       44.05       34.68      8.13 o 
  -7   6  16      207.16      219.88     11.69 o 
  -6   6  16      346.53      376.22     13.16 o 
  -5   6  16      377.03      432.69     13.51 o 
  -4   6  16      118.98      130.44     10.39 o 
  -3   6  16        1.85        0.33      7.24 o 
  -2   6  16       94.35       88.91     11.40 o 
  -1   6  16      111.59       95.84     11.39 o 
   0   6  16        6.76       -2.42     12.00 o 
   1   6  16       47.16       35.25     10.00 o 
   2   6  16       72.23       78.35     11.72 o 
   3   6  16        2.59       -3.45      8.90 o 
   4   6  16      118.86      139.23     13.19 o 
  -7   7  16        0.27       -6.33      7.46 o 
  -6   7  16        1.29       10.99      7.44 o 
  -5   7  16        8.01        5.16      7.09 o 
  -4   7  16       55.64       53.38      9.00 o 
  -3   7  16       94.49       88.21     10.07 o 
  -2   7  16      105.84      105.57     13.05 o 
  -1   7  16       89.57       82.18     16.18 o 
   0   7  16       40.75       63.44     12.23 o 
   1   7  16        8.23      -14.41     14.41 o 
   2   7  16        1.66       -8.34      9.66 o 
 -13   1  17      124.92      131.67     14.61 o 
 -12   1  17       67.43       65.57     12.90 o 
 -11   1  17       57.79       53.86     11.96 o 
 -10   1  17       60.88       76.54      6.62 o 
  -9   1  17      229.30      245.73      8.54 o 
  -8   1  17      497.46      514.30     11.31 o 
  -7   1  17      795.49      752.51     11.83 o 
  -6   1  17     1049.37     1101.60     13.95 o 
  -5   1  17      258.57      233.05      5.79 o 
  -4   1  17       58.31       49.01      3.40 o 
  -3   1  17      736.09      759.55     10.60 o 
  -2   1  17     1499.57     1565.77     16.19 o 
  -1   1  17     1250.84     1244.20     16.63 o 
   0   1  17      521.27      520.70     10.68 o 
   1   1  17       89.69      110.80      5.74 o 
   2   1  17      163.68      155.64     10.28 o 
   3   1  17      664.77      668.04     13.28 o 
   4   1  17     1061.76      941.43     18.87 o 
   5   1  17     1373.64     1405.24     24.61 o 
   6   1  17      805.81      831.85     21.00 o 
   7   1  17      274.39      248.48     11.75 o 
   8   1  17       47.34       63.97     11.48 o 
 -13   2  17        0.89       -4.38     11.55 o 
 -12   2  17        0.43       -5.01     10.84 o 
 -11   2  17       20.77       10.18      9.88 o 
 -10   2  17       26.83       23.11      5.67 o 
  -9   2  17        8.67        9.36      5.00 o 
  -8   2  17       23.91       21.97      6.60 o 
  -7   2  17      213.00      218.17      7.05 o 
  -6   2  17      270.45      233.32      6.00 o 
  -5   2  17      367.73      396.99      6.99 o 
  -4   2  17      593.82      633.81      9.17 o 
  -3   2  17      837.26      831.25     10.47 o 
  -2   2  17      643.08      702.10     12.31 o 
  -1   2  17      470.08      512.52     13.13 o 
   0   2  17      262.79      242.21      8.75 o 
   1   2  17      205.27      203.15      9.45 o 
   2   2  17      145.90      132.30      8.71 o 
   3   2  17       56.29       34.95     14.71 o 
   4   2  17       85.20       65.56     10.39 o 
   5   2  17       82.93       85.04     13.30 o 
   6   2  17       30.62       11.17      8.88 o 
   7   2  17        0.68        6.25     13.98 o 
   8   2  17       26.78       13.87     11.12 o 
 -12   3  17       69.94       81.00     17.75 o 
 -11   3  17      119.58      103.52     13.03 o 
 -10   3  17      120.64      134.99      9.80 o 
  -9   3  17      164.83      155.53      7.15 o 
  -8   3  17      112.15      102.65      7.00 o 
  -7   3  17      240.17      269.03      7.23 o 
  -6   3  17      287.70      288.78      7.51 o 
  -5   3  17       64.45       78.75      4.64 o 
  -4   3  17       44.49       30.32      5.17 o 
  -3   3  17       89.32      125.07      6.86 o 
  -2   3  17       86.26       96.16      7.85 o 
  -1   3  17       13.91        2.16      6.03 o 
   0   3  17        8.78        8.87      6.46 o 
   1   3  17      144.02      147.60     11.69 o 
   2   3  17      135.15      110.55     15.79 o 
   3   3  17      186.81      222.05     10.70 o 
   4   3  17       68.39       64.15      7.83 o 
   5   3  17       47.56       57.20     11.14 o 
   6   3  17        7.26       -1.74      9.59 o 
   7   3  17        3.57        0.74     10.33 o 
 -11   4  17       11.41        8.81      9.09 o 
 -10   4  17       25.71       12.76      8.67 o 
  -9   4  17       67.01       52.54      6.97 o 
  -8   4  17      196.37      194.31      7.07 o 
  -7   4  17      609.60      618.16     10.83 o 
  -6   4  17     1294.28     1326.02     18.26 o 
  -5   4  17     1546.44     1504.04     20.87 o 
  -4   4  17     1507.84     1530.54     23.70 o 
  -3   4  17     1206.61     1178.69     19.95 o 
  -2   4  17     1040.32     1093.51     21.93 o 
  -1   4  17      637.49      591.44     16.46 o 
   0   4  17      496.65      539.68     27.30 o 
   1   4  17      210.72      201.94     10.60 o 
   2   4  17       19.19       10.27      6.87 o 
   3   4  17        0.41        2.93      6.43 o 
   4   4  17       11.12       -2.09      6.54 o 
   5   4  17       22.14       11.59      7.17 o 
   6   4  17       68.84       91.42     12.61 o 
 -10   5  17        3.66        2.40      6.59 o 
  -9   5  17        2.62        5.52      6.46 o 
  -8   5  17      124.86      109.04      9.57 o 
  -7   5  17      417.53      463.08     14.08 o 
  -6   5  17      503.17      482.22     16.00 o 
  -5   5  17      350.71      369.49     17.80 o 
  -4   5  17       37.28       22.82      6.64 o 
  -3   5  17       19.14       16.78      6.29 o 
  -2   5  17       22.06       20.41      7.10 o 
  -1   5  17        2.62        4.10      6.91 o 
   0   5  17      148.00      134.49      9.68 o 
   1   5  17      286.43      288.93     20.46 o 
   2   5  17      226.22      191.34     10.79 o 
   3   5  17       40.52       37.36     10.73 o 
   4   5  17       24.09        8.96      9.55 o 
   5   5  17       90.62       71.06     19.37 o 
  -8   6  17       15.22       18.99      8.83 o 
  -7   6  17       56.17       62.63      8.56 o 
  -6   6  17      134.88      142.72     13.19 o 
  -5   6  17      185.45      204.31     21.21 o 
  -4   6  17      243.81      216.72     14.77 o 
  -3   6  17      313.82      298.00     13.43 o 
  -2   6  17      293.63      317.84     16.38 o 
  -1   6  17      229.26      223.40     23.84 o 
   0   6  17      224.27      196.46     14.46 o 
   1   6  17      176.73      172.14     15.82 o 
   2   6  17      100.83       80.94     11.79 o 
   3   6  17       55.13       53.64     10.94 o 
  -5   7  17       23.67       24.61     10.89 o 
  -4   7  17       18.45       13.48      8.50 o 
  -3   7  17      130.52      141.89     11.49 o 
  -2   7  17      214.17      206.32     12.34 o 
  -1   7  17      198.39      197.19     14.49 o 
   0   7  17      152.25      151.00     23.34 o 
 -13   0  18      122.38      130.28     22.55 o 
 -12   0  18       22.44        7.09     15.82 o 
 -11   0  18        3.52       -0.68     14.82 o 
 -10   0  18        4.75       22.34      7.74 o 
  -9   0  18       89.94       94.06      9.03 o 
  -8   0  18      673.20      606.85     17.62 o 
  -7   0  18      904.67      948.72     29.20 o 
  -6   0  18      460.92      426.31     10.44 o 
  -5   0  18       15.53       23.35      5.49 o 
  -4   0  18      427.53      451.59     15.78 o 
  -3   0  18     1669.25     1677.17     23.59 o 
  -2   0  18     1589.24     1680.87     26.67 o 
  -1   0  18      411.64      434.53     12.65 o 
   0   0  18       41.61       46.25     10.02 o 
   1   0  18       11.43        1.48      8.59 o 
   2   0  18      118.90       94.30      8.85 o 
   3   0  18      728.53      714.64     57.50 o 
   4   0  18      843.52      813.45     21.64 o 
   5   0  18      477.84      460.50     17.77 o 
   6   0  18      123.13      105.63     11.04 o 
   7   0  18        4.39        1.07      9.56 o 
 -12   1  18       19.25       16.19     11.80 o 
 -11   1  18       31.85       43.07     11.68 o 
 -10   1  18       54.43       48.24      7.45 o 
  -9   1  18       75.09       72.30      6.82 o 
  -8   1  18      122.53      122.84      6.30 o 
  -7   1  18      194.03      209.43      6.36 o 
  -6   1  18      342.88      312.25      6.96 o 
  -5   1  18      510.00      519.55      9.25 o 
  -4   1  18      953.51      996.70     11.47 o 
  -3   1  18     1157.77     1244.56     14.49 o 
  -2   1  18      852.87      882.25     14.13 o 
  -1   1  18      347.07      354.66      9.48 o 
   0   1  18       24.16       26.39      4.68 o 
   1   1  18        4.80        1.47      5.46 o 
   2   1  18        0.10       -4.82      4.82 o 
   3   1  18        0.29       -3.82      6.06 o 
   4   1  18        0.51       -2.63     11.38 o 
   5   1  18        0.24       -6.16      6.73 o 
   6   1  18        4.16        3.66      7.36 o 
   7   1  18       38.33       23.60      9.77 o 
 -12   2  18       72.63       91.12     13.71 o 
 -11   2  18       65.44       63.84     20.41 o 
 -10   2  18       43.03       49.37     10.92 o 
  -9   2  18      102.14      108.65      6.43 o 
  -8   2  18      191.95      203.15      9.69 o 
  -7   2  18      120.24      106.72      5.33 o 
  -6   2  18       22.82       23.72      3.55 o 
  -5   2  18       46.30       49.94      3.89 o 
  -4   2  18      532.50      501.27      8.52 o 
  -3   2  18     1049.44     1162.46     16.70 o 
  -2   2  18     1254.90     1248.45     28.61 o 
  -1   2  18      847.49      847.44     15.54 o 
   0   2  18      768.21      699.92     17.43 o 
   1   2  18      771.54      820.43     18.13 o 
   2   2  18      724.26      686.91     19.47 o 
   3   2  18      773.16      747.24     21.52 o 
   4   2  18      636.72      588.81     29.62 o 
   5   2  18      403.52      385.92     17.69 o 
   6   2  18      202.18      248.93     15.21 o 
   7   2  18       37.61       32.23     10.54 o 
 -12   3  18       20.91       34.82     12.32 o 
 -11   3  18       32.67       27.77      9.36 o 
 -10   3  18       52.45       45.42      9.41 o 
  -9   3  18       90.66      108.52      8.72 o 
  -8   3  18      114.14      105.52      5.86 o 
  -7   3  18      154.74      157.00      6.70 o 
  -6   3  18      265.09      274.01     11.65 o 
  -5   3  18      514.75      493.53     11.82 o 
  -4   3  18      819.89      891.81     15.56 o 
  -3   3  18      898.52      939.56     21.84 o 
  -2   3  18      708.82      701.02     18.37 o 
  -1   3  18      229.66      269.23     24.14 o 
   0   3  18       11.20        6.51      6.35 o 
   1   3  18      165.42      142.05      9.44 o 
   2   3  18      138.82      148.59      9.63 o 
   3   3  18       27.33       19.47      7.40 o 
   4   3  18        1.51       -8.11      8.11 o 
   5   3  18        3.31        5.40      8.84 o 
   6   3  18       11.31        2.99      9.46 o 
 -11   4  18       33.27       29.65     10.34 o 
 -10   4  18       13.49       16.36      9.11 o 
  -9   4  18        0.86       -0.75      6.30 o 
  -8   4  18       86.02       79.94      6.95 o 
  -7   4  18      250.16      272.85      9.92 o 
  -6   4  18      176.80      188.23      7.91 o 
  -5   4  18       31.92       32.39      6.09 o 
  -4   4  18        3.04        5.77      6.06 o 
  -3   4  18       55.71       66.99      8.48 o 
  -2   4  18       15.89       20.40      7.58 o 
  -1   4  18        4.10       -6.45      9.03 o 
   0   4  18      101.74      106.67      9.54 o 
   1   4  18      155.51      146.67     10.06 o 
   2   4  18       21.68       29.99      7.48 o 
   3   4  18        4.40        1.57      6.97 o 
   4   4  18       46.05       35.09     10.00 o 
   5   4  18       38.60       48.59     11.47 o 
  -9   5  18      174.16      216.62     10.39 o 
  -8   5  18      277.58      270.65     10.73 o 
  -7   5  18      342.96      338.29     11.46 o 
  -6   5  18      480.73      477.53     16.38 o 
  -5   5  18      644.15      642.98     18.53 o 
  -4   5  18      540.64      531.17     16.83 o 
  -3   5  18      373.30      348.12     17.66 o 
  -2   5  18      312.58      300.77     15.57 o 
  -1   5  18      150.93      176.48     13.02 o 
   0   5  18       33.49       30.38      9.79 o 
   1   5  18        0.39       -0.12      9.36 o 
   2   5  18       16.18       39.78     12.18 o 
   3   5  18       19.87       10.86      9.72 o 
   4   5  18       29.21       41.53     15.25 o 
  -7   6  18       90.78       98.82      9.65 o 
  -6   6  18       28.27       48.93     12.83 o 
  -5   6  18       29.23       21.67      8.50 o 
  -4   6  18      256.44      274.55     13.63 o 
  -3   6  18      442.72      476.61     16.64 o 
  -2   6  18      343.94      331.60     17.49 o 
  -1   6  18      160.38      171.15     15.02 o 
   0   6  18       39.49       32.80     10.55 o 
   1   6  18       39.27       38.79     11.18 o 
   2   6  18       85.14       96.01     13.16 o 
 -12   1  19       15.13       16.34     11.91 o 
 -11   1  19        6.59        2.83      9.94 o 
 -10   1  19        9.06        4.67      9.98 o 
  -9   1  19       19.45       23.91      5.30 o 
  -8   1  19       58.34       65.90      5.59 o 
  -7   1  19       31.91       25.70      4.02 o 
  -6   1  19       64.03       67.63      4.26 o 
  -5   1  19      611.68      645.03      9.57 o 
  -4   1  19     1298.26     1288.39     15.29 o 
  -3   1  19     1343.69     1411.90     24.25 o 
  -2   1  19     1359.70     1392.69     18.75 o 
  -1   1  19     1110.38     1137.04     16.73 o 
   0   1  19      972.46      975.80     18.51 o 
   1   1  19      870.19      899.41     16.07 o 
   2   1  19      639.64      652.25     16.14 o 
   3   1  19      435.00      424.67     13.71 o 
   4   1  19      248.39      227.64     10.79 o 
   5   1  19       53.64       46.62     10.57 o 
   6   1  19        9.61       11.54      9.72 o 
 -12   2  19      105.24      105.34     15.05 o 
 -11   2  19      150.34      147.02     14.68 o 
 -10   2  19       89.07       76.86     10.24 o 
  -9   2  19       14.58        2.63      5.64 o 
  -8   2  19        2.86        0.59      4.18 o 
  -7   2  19       33.31       26.40      4.10 o 
  -6   2  19      254.90      297.59      6.71 o 
  -5   2  19      499.67      447.34      9.36 o 
  -4   2  19      718.75      787.48     13.96 o 
  -3   2  19      447.55      440.78     12.23 o 
  -2   2  19       10.26        8.93      6.75 o 
  -1   2  19      179.41      172.95     11.85 o 
   0   2  19      709.55      773.05     18.21 o 
   1   2  19      824.12      824.98     18.78 o 
   2   2  19      395.15      353.27     16.94 o 
   3   2  19       50.88       46.73      9.82 o 
   4   2  19        4.90        8.72      9.06 o 
   5   2  19       16.71        4.32      9.42 o 
   6   2  19      105.33      100.34     12.87 o 
 -11   3  19        1.19       11.13      9.16 o 
 -10   3  19        0.43       -2.13     10.08 o 
  -9   3  19       22.95       19.15      7.09 o 
  -8   3  19       75.89       75.97      6.42 o 
  -7   3  19      120.81      133.44      6.63 o 
  -6   3  19       91.35       80.65      6.66 o 
  -5   3  19       56.42       53.99      7.06 o 
  -4   3  19      122.12      126.01      9.55 o 
  -3   3  19       94.64       81.10      8.53 o 
  -2   3  19      211.63      222.76     11.10 o 
  -1   3  19      105.08       79.30      8.67 o 
   0   3  19       28.83       49.95      8.06 o 
   1   3  19       16.17       12.75      7.44 o 
   2   3  19        9.11        1.01      7.05 o 
   3   3  19        3.54       -6.67      8.86 o 
   4   3  19        0.96       -1.28      9.26 o 
   5   3  19        0.18       -4.11      9.51 o 
 -10   4  19      237.03      236.99     11.94 o 
  -9   4  19      248.26      280.64     12.35 o 
  -8   4  19      271.87      289.95     18.44 o 
  -7   4  19      351.45      347.03     12.20 o 
  -6   4  19      503.28      466.92     18.71 o 
  -5   4  19      951.76     1023.77     18.08 o 
  -4   4  19     1402.30     1370.32     29.02 o 
  -3   4  19     1040.73     1102.07     23.73 o 
  -2   4  19      280.30      261.06     21.27 o 
  -1   4  19        0.15        6.58      7.21 o 
   0   4  19       70.25       72.69      8.90 o 
   1   4  19       93.39       88.82      9.09 o 
   2   4  19       28.12       18.25      7.80 o 
   3   4  19        9.08       12.50      9.75 o 
   4   4  19        4.88       -3.13     10.07 o 
  -8   5  19        3.14        4.26      6.64 o 
  -7   5  19        0.51       -5.91      6.50 o 
  -6   5  19        4.80        0.34      7.10 o 
  -5   5  19       46.81       47.15      8.96 o 
  -4   5  19       99.54      131.36     10.55 o 
  -3   5  19      125.34      115.04     22.18 o 
  -2   5  19       40.48       31.01     10.29 o 
  -1   5  19        9.20       -0.20      9.10 o 
   0   5  19        1.81       -6.20      9.17 o 
   1   5  19        0.44       -2.96     12.23 o 
   2   5  19        3.25        5.24      9.43 o 
   3   5  19        3.91       -9.18      9.95 o 
  -6   6  19       51.83       44.19      9.39 o 
  -5   6  19       12.26        8.66      8.55 o 
  -4   6  19        1.68        0.37      8.15 o 
  -3   6  19       18.15       12.04     10.36 o 
  -2   6  19       43.30       31.32     11.63 o 
  -1   6  19       41.19       57.78     11.46 o 
   0   6  19       33.93       18.94     10.74 o 
 -11   0  20       59.69       56.82     18.50 o 
 -10   0  20      105.27      128.87     20.23 o 
  -9   0  20      176.62      191.50     14.22 o 
  -8   0  20      314.19      333.30     12.22 o 
  -7   0  20      516.30      531.74     12.83 o 
  -6   0  20     1018.01     1030.62     16.85 o 
  -5   0  20     1411.28     1426.96     27.22 o 
  -4   0  20     1955.09     2048.45     27.92 o 
  -3   0  20     1867.15     1767.31     29.15 o 
  -2   0  20     1661.09     1754.72     35.39 o 
  -1   0  20     1455.92     1519.55     32.14 o 
   0   0  20     1092.93     1184.42     27.41 o 
   1   0  20      582.56      582.83     19.41 o 
   2   0  20      100.89      104.86     10.90 o 
   3   0  20       10.37        6.43      8.59 o 
   4   0  20       49.36       37.47      9.70 o 
   5   0  20       55.22       54.34     10.08 o 
 -11   1  20       42.04       44.93     12.17 o 
 -10   1  20       21.48       10.03      8.47 o 
  -9   1  20        5.73        8.02      8.14 o 
  -8   1  20        1.19        5.78      4.03 o 
  -7   1  20        1.61        5.10      3.68 o 
  -6   1  20       87.40       78.95      4.84 o 
  -5   1  20      236.07      266.88      7.16 o 
  -4   1  20      263.54      253.31      7.34 o 
  -3   1  20      148.40      176.05      7.87 o 
  -2   1  20       15.25       15.24      5.26 o 
  -1   1  20       31.02       23.48      5.48 o 
   0   1  20       95.67      105.34      7.49 o 
   1   1  20       71.05       62.64      8.25 o 
   2   1  20        1.53        4.07      6.90 o 
   3   1  20       41.33       42.05      7.94 o 
   4   1  20       49.02       60.39     10.38 o 
   5   1  20        5.63       -9.13      9.13 o 
 -11   2  20        0.50        6.73      9.24 o 
 -10   2  20        1.77       -2.29      8.27 o 
  -9   2  20        2.55       -7.72      7.72 o 
  -8   2  20        4.40        0.60      4.67 o 
  -7   2  20       29.67       40.13      4.23 o 
  -6   2  20       76.51       85.14      5.24 o 
  -5   2  20      108.58      101.19      6.82 o 
  -4   2  20      268.83      291.54     10.79 o 
  -3   2  20      320.04      309.01     14.36 o 
  -2   2  20      297.46      295.16     12.50 o 
  -1   2  20      260.21      277.46     22.13 o 
   0   2  20      160.18      125.93      9.70 o 
   1   2  20      107.48      114.42     17.25 o 
   2   2  20       71.43       61.70     10.12 o 
   3   2  20       12.84        1.12      9.54 o 
   4   2  20        0.20       -4.56      9.21 o 
   5   2  20        1.50       -5.91      9.60 o 
 -10   3  20      190.55      228.49     14.04 o 
  -9   3  20       79.94       88.79      9.93 o 
  -8   3  20       19.04       24.41      5.76 o 
  -7   3  20       32.41       30.33      6.91 o 
  -6   3  20      211.03      209.66     18.01 o 
  -5   3  20      442.75      450.40     15.84 o 
  -4   3  20      351.16      360.11     18.71 o 
  -3   3  20       52.80       64.07     11.81 o 
  -2   3  20      145.32      140.38     10.46 o 
  -1   3  20      864.06      896.35     28.18 o 
   0   3  20     1302.47     1286.92     25.40 o 
   1   3  20      931.60     1009.18     28.27 o 
   2   3  20      349.12      350.46     17.55 o 
   3   3  20      104.49       89.59     11.86 o 
   4   3  20       82.85       85.12     12.18 o 
  -9   4  20        3.26        0.98      7.76 o 
  -8   4  20       11.05        5.78      7.43 o 
  -7   4  20       28.68       22.35      8.62 o 
  -6   4  20       26.16       13.55      7.22 o 
  -5   4  20       10.93       11.41      9.57 o 
  -4   4  20       35.67       36.72     10.27 o 
  -3   4  20       25.09       22.83     10.08 o 
  -2   4  20       18.44        7.06      9.03 o 
  -1   4  20        8.90        7.25     12.39 o 
   0   4  20        0.19        0.70     15.30 o 
   1   4  20        1.01       -1.65      9.56 o 
   2   4  20        4.51       -1.33     11.36 o 
   3   4  20       11.78        8.21      9.77 o 
  -7   5  20       57.77       61.78     11.92 o 
  -6   5  20       64.51       78.39      9.00 o 
  -5   5  20       62.67       69.22      9.83 o 
  -4   5  20       20.66       16.97      9.92 o 
  -3   5  20        0.46        4.88      9.72 o 
  -2   5  20       50.22       42.71     15.52 o 
  -1   5  20      165.29      177.05     14.06 o 
   0   5  20      222.35      227.71     39.25 o 
   1   5  20      169.01      158.33     28.84 o 
 -10   1  21      132.15      120.05     11.19 o 
  -9   1  21      297.30      316.17     16.20 o 
  -8   1  21      392.06      416.74     12.91 o 
  -7   1  21      279.31      270.91      7.18 o 
  -6   1  21      206.16      233.69      7.09 o 
  -5   1  21      140.79      130.00      6.30 o 
  -4   1  21      182.94      188.05      8.04 o 
  -3   1  21      370.12      357.68     10.88 o 
  -2   1  21      545.31      528.04     12.20 o 
  -1   1  21      540.98      588.74     17.38 o 
   0   1  21      228.27      253.57     11.63 o 
   1   1  21        4.33        4.68      7.26 o 
   2   1  21       95.68      105.18      9.48 o 
   3   1  21      246.19      292.43     15.91 o 
   4   1  21      196.56      191.07     27.12 o 
 -10   2  21       17.35       14.99      9.43 o 
  -9   2  21        2.02       -0.28      6.32 o 
  -8   2  21        8.69       10.59      5.39 o 
  -7   2  21        0.30       -4.59      4.59 o 
  -6   2  21       54.81       64.08      6.60 o 
  -5   2  21      158.12      151.27     10.73 o 
  -4   2  21       46.73       57.91      8.79 o 
  -3   2  21       80.57       95.97     12.85 o 
  -2   2  21      585.62      605.81     17.59 o 
  -1   2  21      926.68      945.65     25.50 o 
   0   2  21      589.13      553.98     47.23 o 
   1   2  21      251.12      262.68     15.67 o 
   2   2  21      106.12       88.42     11.72 o 
   3   2  21       63.72       65.48     11.10 o 
   4   2  21       92.26       81.47     18.12 o 
  -9   3  21       56.41       56.15      8.65 o 
  -8   3  21       72.44       65.10     11.51 o 
  -7   3  21      163.57      160.67     13.68 o 
  -6   3  21      391.13      379.45     18.10 o 
  -5   3  21      464.44      508.19     20.62 o 
  -4   3  21      397.33      322.89     16.76 o 
  -3   3  21      310.03      290.77     21.66 o 
  -2   3  21      186.70      185.75     19.18 o 
  -1   3  21      140.68      145.25     12.24 o 
   0   3  21       91.10      115.47     10.33 o 
   1   3  21       19.85       18.18      8.07 o 
   2   3  21       11.11       20.81     10.04 o 
   3   3  21        3.18       11.39     10.58 o 
  -8   4  21        0.75       -0.41      8.64 o 
  -7   4  21        9.20       16.99      9.16 o 
  -6   4  21       26.44       17.83      8.51 o 
  -5   4  21       20.69       16.14      9.82 o 
  -4   4  21        1.96       10.47     11.16 o 
  -3   4  21      111.38       99.96     12.71 o 
  -2   4  21      376.58      413.48     29.55 o 
  -1   4  21      499.22      509.65     21.33 o 
   0   4  21      447.34      452.15     19.88 o 
   1   4  21      262.77      224.31     16.26 o 
   2   4  21      113.95      106.46     13.29 o 
  -5   5  21       25.93       24.30     11.60 o 
  -4   5  21       34.97       40.88     11.63 o 
  -3   5  21       89.19      101.88     13.74 o 
  -2   5  21      256.92      265.86     16.68 o 
  -1   5  21      365.37      410.23     23.07 o 
 -10   0  22      365.26      384.29     20.23 o 
  -9   0  22      434.59      484.86     17.42 o 
  -8   0  22      410.44      400.71     15.89 o 
  -7   0  22      233.98      242.24     15.22 o 
  -6   0  22       88.67       84.36      7.69 o 
  -5   0  22      100.45      121.46      8.45 o 
  -4   0  22      306.35      289.85     12.60 o 
  -3   0  22      772.04      842.08     38.82 o 
  -2   0  22     1009.55     1008.03     40.37 o 
  -1   0  22      612.21      637.15     21.86 o 
   0   0  22      119.64      132.29     12.13 o 
   1   0  22        9.44       10.80     11.27 o 
   2   0  22      165.97      139.70     12.34 o 
   3   0  22      280.26      286.75     22.91 o 
  -9   1  22       45.72       55.44      6.63 o 
  -8   1  22       53.26       53.68      6.93 o 
  -7   1  22       42.23       45.20      6.38 o 
  -6   1  22       34.84       45.85      5.82 o 
  -5   1  22       32.56       26.67      6.05 o 
  -4   1  22       74.30       96.99      7.43 o 
  -3   1  22      137.12      125.98      7.61 o 
  -2   1  22      187.18      238.49     10.09 o 
  -1   1  22      177.86      170.43     10.91 o 
   0   1  22       97.71      113.79      9.71 o 
   1   1  22       45.68       50.81     14.00 o 
   2   1  22       39.49       58.43     11.57 o 
   3   1  22       35.61       25.73     17.93 o 
  -9   2  22      225.06      226.30     12.22 o 
  -8   2  22      236.55      269.50     10.40 o 
  -7   2  22      145.68      149.85     10.52 o 
  -6   2  22       75.46       64.86     13.41 o 
  -5   2  22       49.85       35.55     10.63 o 
  -4   2  22       37.21       23.53     11.17 o 
  -3   2  22       56.44       71.21      9.40 o 
  -2   2  22       31.33       41.29      8.38 o 
  -1   2  22        0.26        5.94     15.02 o 
   0   2  22       50.46       55.89     11.05 o 
   1   2  22      212.93      205.83     14.88 o 
   2   2  22      346.07      381.30     19.05 o 
  -8   3  22        3.96       -3.92      8.12 o 
  -7   3  22        0.23       -5.42      9.56 o 
  -6   3  22        2.01       -4.19      9.83 o 
  -5   3  22        2.43        3.02     10.17 o 
  -4   3  22       45.05       57.76     11.52 o 
  -3   3  22      161.06      167.50     14.41 o 
  -2   3  22      311.40      315.35     17.45 o 
  -1   3  22      402.12      395.94     19.32 o 
   0   3  22      338.17      324.99     18.01 o 
   1   3  22      239.14      252.19     16.42 o 
  -6   4  22       47.90       64.11     23.57 o 
  -5   4  22       58.34       81.76     28.59 o 
  -4   4  22        9.52        9.59     10.38 o 
  -3   4  22        5.42       11.19     11.30 o 
  -2   4  22       59.05       55.68     11.69 o 
  -1   4  22       69.30       75.81     12.35 o 
   0   4  22       20.56       17.17     10.93 o 
  -8   1  23      202.40      221.89     11.00 o 
  -7   1  23       52.23       51.96      8.15 o 
  -6   1  23        2.41        2.72      6.78 o 
  -5   1  23        1.18        6.32      6.66 o 
  -4   1  23       16.80       21.48      6.28 o 
  -3   1  23       80.22       86.44      8.47 o 
  -2   1  23       83.38       87.82      9.87 o 
  -1   1  23        2.08        2.34      9.77 o 
   0   1  23      175.40      167.75     13.81 o 
   1   1  23      607.92      603.20     22.36 o 
  -8   2  23        6.08        4.43     10.06 o 
  -7   2  23       14.33       11.04     10.46 o 
  -6   2  23       47.79       55.65     11.79 o 
  -5   2  23       74.73       81.40     14.21 o 
  -4   2  23       85.77       92.76     12.18 o 
  -3   2  23       67.41       73.31     26.98 o 
  -2   2  23       47.04       43.72     15.30 o 
  -1   2  23       67.10       65.82     11.62 o 
   0   2  23      112.07      109.72     17.23 o 
   1   2  23      144.53      160.82     23.07 o 
  -6   3  23        8.55       21.06     10.85 o 
  -5   3  23       11.92       22.36     11.11 o 
  -4   3  23        2.42       -5.97      9.76 o 
  -3   3  23        0.86       -1.98     10.44 o 
  -2   3  23       23.39       27.27     12.05 o 
  -1   3  23       36.10       25.83     11.49 o 
  -7   0  24       44.68       35.46     11.38 o 
  -6   0  24      127.27      109.16     13.72 o 
  -5   0  24       90.01       88.26     12.59 o 
  -4   0  24       34.42       38.34     11.46 o 
  -3   0  24       22.66       15.09     10.54 o 
  -2   0  24       95.17      121.80     13.42 o 
  -1   0  24      313.01      349.78     18.33 o 
  -6   1  24      172.65      175.89     13.16 o 
  -5   1  24      144.15      154.33      9.82 o 
  -4   1  24       81.88       74.60     13.51 o 
  -3   1  24       46.41       48.54     11.19 o 
  -2   1  24       53.08       48.16     12.25 o 
  -1   1  24      108.77      126.55     13.75 o 
  -5   2  24        1.39        3.17     11.41 o 
  -4   2  24        2.22       -4.89     10.28 o 
  -3   2  24        0.77       -1.98     11.21 o 
  -2   2  24       20.11       40.80     12.48 o 
                                                 
